# Supplementary material for: Prognostic significance of SNCA and its methylation in bladder cancer
Source: BMC Cancer. 2022 Mar 26;22:330. doi: 10.1186/s12885-022-09411-9 (PMC8961938; doi:10.1186/s12885-022-09411-9)
Supplement: Supplementary file 2 — Additional file 2. [file 12885_2022_9411_MOESM2_ESM.xlsx]

## Sheet: SNCA-corr-gene
Supplementary table S2. SNCA co-expressed genes Query Correlation coefficientP-value FDR (B
Query	Statistic	P-value	FDR (BH)	Event_SD	Event_TD
PLEKHH1	-0.368414	1.46e-14	1.94e-12	406	408
ZNF823	-0.358208	8.5e-14	8.52e-12	406	408
WDR52	-0.35605	1.22e-13	1.12e-11	406	408
SH3GLB2	-0.350235	3.22e-13	2.36e-11	406	408
NR2F6	-0.348905	4.01e-13	2.86e-11	406	408
DHRS11	-0.344084	8.79e-13	5.72e-11	406	408
SAMD10	-0.343427	9.77e-13	6.34e-11	406	408
PHGR1	-0.337374	2.56e-12	1.43e-10	406	236
AGAP11	-0.33387	4.43e-12	2.28e-10	406	408
S100A5	-0.333255	4.87e-12	2.46e-10	406	391
ESRP2	-0.332904	5.14e-12	2.56e-10	406	408
TRAK1	-0.327665	1.15e-11	5.02e-10	406	408
ZNF443	-0.323051	2.3e-11	8.97e-10	406	408
C15orf17	-0.322244	2.6e-11	9.91e-10	406	408
ARHGEF10L	-0.320847	3.2e-11	1.18e-09	406	408
C20orf151	-0.320185	3.53e-11	1.28e-09	406	396
OXSM	-0.319963	3.64e-11	1.32e-09	406	408
PHLDB3	-0.319864	3.7e-11	1.33e-09	406	408
TRIM24	-0.319427	3.94e-11	1.41e-09	406	408
NKTR	-0.31941	3.95e-11	1.41e-09	406	408
SLC23A3	-0.318518	4.51e-11	1.58e-09	406	407
KIAA1522	-0.318171	4.74e-11	1.65e-09	406	408
LOC100272228	-0.31765	5.12e-11	1.75e-09	406	408
DNM2	-0.317409	5.3e-11	1.8e-09	406	408
TBC1D3	-0.315211	7.31e-11	2.33e-09	406	408
AQP12B	-0.315055	7.47e-11	2.37e-09	406	220
C1orf213	-0.312872	1.02e-10	3.11e-09	406	408
TH	-0.312337	1.11e-10	3.33e-09	406	369
UPK2	-0.311905	1.18e-10	3.52e-09	406	405
CYP4F22	-0.311722	1.21e-10	3.59e-09	406	405
MYCL1	-0.311391	1.27e-10	3.74e-09	406	408
UBN2	-0.31082	1.37e-10	4.02e-09	406	408
PPP1R3G	-0.310005	1.54e-10	4.38e-09	406	408
TRPV1	-0.30993	1.56e-10	4.41e-09	406	408
ACAA1	-0.309416	1.68e-10	4.67e-09	406	408
ARHGAP27	-0.309228	1.72e-10	4.78e-09	406	408
GRHL1	-0.307751	2.13e-10	5.75e-09	406	408
PIK3C2B	-0.307713	2.14e-10	5.77e-09	406	408
CHERP	-0.304786	3.22e-10	8.29e-09	406	408
MAGIX	-0.304728	3.25e-10	8.35e-09	406	408
PLA2G2F	-0.304698	3.26e-10	8.37e-09	406	395
ZNF799	-0.304361	3.42e-10	8.72e-09	406	408
GNL3	-0.303968	3.61e-10	9.17e-09	406	408
UCA1	-0.303251	3.99e-10	1e-08	406	404
LOC100131434	-0.302688	4.31e-10	1.06e-08	406	407
TBC1D3H	-0.302564	4.39e-10	1.07e-08	406	408
C10orf116	-0.302375	4.5e-10	1.1e-08	406	408
DTX4	-0.302317	4.54e-10	1.1e-08	406	408
S100A6	-0.301771	4.89e-10	1.17e-08	406	408
CCDC120	-0.30131	5.22e-10	1.25e-08	406	408
FAM104B	-0.30126	5.25e-10	1.25e-08	406	408
PWWP2B	-0.300703	5.67e-10	1.34e-08	406	408
ULK3	-0.300261	6.03e-10	1.41e-08	406	408
GATA2	-0.300204	6.07e-10	1.42e-08	406	408
PLEKHA6	-0.299848	6.38e-10	1.48e-08	406	408
WDR90	-0.2996	6.6e-10	1.53e-08	406	408
TSEN2	-0.297583	8.68e-10	1.93e-08	406	408
SH3TC2	-0.297286	9.04e-10	2e-08	406	407
KIAA0664	-0.296892	9.54e-10	2.09e-08	406	408
SSH3	-0.296107	1.06e-09	2.29e-08	406	408
EVPL	-0.296044	1.07e-09	2.31e-08	406	408
TPRN	-0.295814	1.1e-09	2.38e-08	406	408
MST1P2	-0.295003	1.23e-09	2.61e-08	406	408
C3orf23	-0.294865	1.25e-09	2.66e-08	406	408
KLHDC7A	-0.294289	1.35e-09	2.84e-08	406	390
RHBG	-0.294269	1.36e-09	2.84e-08	406	394
TBC1D3B	-0.294256	1.36e-09	2.85e-08	406	408
RAB11A	-0.29378	1.45e-09	3.01e-08	406	408
GOLGA6L9	-0.293707	1.46e-09	3.04e-08	406	408
ZNF321	-0.2932	1.57e-09	3.22e-08	406	408
REEP6	-0.292929	1.62e-09	3.31e-08	406	408
CCDC64B	-0.292118	1.81e-09	3.63e-08	406	405
SRCIN1	-0.291118	2.07e-09	4.08e-08	406	408
RNF208	-0.290669	2.19e-09	4.29e-08	406	408
GDPD3	-0.290584	2.22e-09	4.32e-08	406	408
OR10H1	-0.290256	2.32e-09	4.48e-08	406	277
FER1L4	-0.290034	2.38e-09	4.6e-08	406	407
LIMD1	-0.289722	2.48e-09	4.78e-08	406	408
LOC100134713	-0.289618	2.52e-09	4.83e-08	406	408
CYP4F12	-0.289439	2.58e-09	4.94e-08	406	391
EPHA10	-0.289392	2.59e-09	4.96e-08	406	392
TMEM184A	-0.289228	2.65e-09	5.06e-08	406	407
CXXC1	-0.288553	2.9e-09	5.48e-08	406	408
RAB11FIP4	-0.288385	2.96e-09	5.57e-08	406	408
PHLPP1	-0.288209	3.03e-09	5.69e-08	406	408
ZNF44	-0.288103	3.07e-09	5.77e-08	406	408
C10orf95	-0.287878	3.16e-09	5.91e-08	406	406
KIAA0892	-0.287779	3.21e-09	5.98e-08	406	408
TNK1	-0.286775	3.65e-09	6.73e-08	406	408
MZF1	-0.286686	3.7e-09	6.79e-08	406	408
SLC22A5	-0.286666	3.71e-09	6.79e-08	406	408
BCAT2	-0.285967	4.06e-09	7.34e-08	406	408
ENGASE	-0.285691	4.21e-09	7.57e-08	406	408
LOC146880	-0.285675	4.21e-09	7.58e-08	406	408
NSUN6	-0.285414	4.36e-09	7.82e-08	406	408
KIAA0907	-0.284594	4.85e-09	8.64e-08	406	408
RGL2	-0.284303	5.03e-09	8.92e-08	406	408
CYP4F2	-0.283755	5.4e-09	9.46e-08	406	294
PCBD1	-0.283486	5.59e-09	9.77e-08	406	408
C9orf163	-0.283468	5.6e-09	9.79e-08	406	406
GLOD5	-0.283128	5.85e-09	1.02e-07	406	345
PIGL	-0.282881	6.04e-09	1.05e-07	406	408
LOC100144604	-0.282224	6.57e-09	1.13e-07	406	333
LRFN2	-0.281906	6.84e-09	1.17e-07	406	343
PLXNB1	-0.28143	7.27e-09	1.23e-07	406	408
KDM4B	-0.281009	7.67e-09	1.29e-07	406	408
LOC221442	-0.280771	7.91e-09	1.32e-07	406	408
ZNF692	-0.280478	8.21e-09	1.36e-07	406	408
SLC9A2	-0.2804	8.29e-09	1.38e-07	406	402
SFI1	-0.280013	8.71e-09	1.44e-07	406	408
TRIT1	-0.279472	9.33e-09	1.53e-07	406	408
C3orf35	-0.279218	9.63e-09	1.57e-07	406	405
SRMS	-0.279157	9.7e-09	1.58e-07	406	384
SREBF1	-0.279006	9.89e-09	1.61e-07	406	408
CCNL2	-0.27894	9.97e-09	1.62e-07	406	408
C1orf159	-0.278814	1.01e-08	1.64e-07	406	408
SRC	-0.278792	1.02e-08	1.64e-07	406	408
KSR2	-0.2787	1.03e-08	1.66e-07	406	380
ERBB2	-0.27847	1.06e-08	1.7e-07	406	408
NSUN5P2	-0.278202	1.09e-08	1.75e-07	406	408
ZNF440	-0.278091	1.11e-08	1.77e-07	406	408
PDXDC2	-0.27738	1.21e-08	1.91e-07	406	408
KLRA1	-0.277128	1.25e-08	1.97e-07	406	404
KRT12	-0.276972	1.28e-08	2e-07	406	304
FAM156A	-0.276835	1.3e-08	2.03e-07	406	408
MED25	-0.27679	1.31e-08	2.04e-07	406	408
DAPK1	-0.276595	1.34e-08	2.09e-07	406	408
TMEM63A	-0.276438	1.37e-08	2.13e-07	406	408
PPFIBP2	-0.276322	1.39e-08	2.15e-07	406	408
FLRT1	-0.276153	1.42e-08	2.19e-07	406	407
SRRM5	-0.275732	1.49e-08	2.29e-07	406	408
LLGL2	-0.27546	1.54e-08	2.37e-07	406	408
ASCC2	-0.275274	1.58e-08	2.42e-07	406	408
RAP1GAP	-0.27507	1.62e-08	2.47e-07	406	408
AGAP4	-0.274959	1.64e-08	2.51e-07	406	408
PPP1R3E	-0.274702	1.69e-08	2.57e-07	406	408
GORASP1	-0.274425	1.75e-08	2.65e-07	406	408
ZBTB7B	-0.27385	1.88e-08	2.82e-07	406	408
CAMK2G	-0.27339	1.99e-08	2.96e-07	406	408
PPARG	-0.272992	2.09e-08	3.1e-07	406	408
EVPLL	-0.272659	2.18e-08	3.21e-07	406	394
FLJ42627	-0.272545	2.21e-08	3.25e-07	406	408
AGAP5	-0.271729	2.45e-08	3.56e-07	406	408
ZDHHC3	-0.271692	2.46e-08	3.57e-07	406	408
PHKA2	-0.271515	2.51e-08	3.65e-07	406	408
LOC440944	-0.271281	2.58e-08	3.74e-07	406	408
RAB15	-0.271087	2.65e-08	3.81e-07	406	408
MCCC2	-0.271074	2.65e-08	3.81e-07	406	408
C1orf104	-0.270445	2.86e-08	4.08e-07	406	408
ERBB3	-0.270433	2.87e-08	4.08e-07	406	408
DNASE1L2	-0.270393	2.88e-08	4.1e-07	406	406
PDZD3	-0.270389	2.88e-08	4.1e-07	406	326
ZNF33B	-0.270378	2.88e-08	4.1e-07	406	408
IP6K2	-0.270262	2.93e-08	4.15e-07	406	408
KIAA1407	-0.270226	2.94e-08	4.16e-07	406	408
ZNF217	-0.270175	2.96e-08	4.18e-07	406	408
NADSYN1	-0.269895	3.06e-08	4.3e-07	406	408
ARGLU1	-0.269667	3.15e-08	4.41e-07	406	408
KRT18	-0.269584	3.18e-08	4.45e-07	406	408
KRTAP5-7	-0.269267	3.3e-08	4.6e-07	406	249
SS18L1	-0.269262	3.3e-08	4.6e-07	406	408
VIPR1	-0.269216	3.32e-08	4.62e-07	406	408
MRPS26	-0.268989	3.42e-08	4.73e-07	406	408
NSUN5P1	-0.268939	3.44e-08	4.75e-07	406	408
P4HTM	-0.268845	3.48e-08	4.79e-07	406	408
SLC35E2	-0.268799	3.5e-08	4.8e-07	406	408
C1orf126	-0.268691	3.54e-08	4.85e-07	406	407
SNHG12	-0.268512	3.62e-08	4.94e-07	406	408
GPR78	-0.268408	3.66e-08	4.99e-07	406	358
WFDC13	-0.268285	3.72e-08	5.06e-07	406	280
ELOVL1	-0.268267	3.73e-08	5.06e-07	406	408
ZFP62	-0.268262	3.73e-08	5.06e-07	406	408
ST3GAL4	-0.267507	4.09e-08	5.49e-07	406	408
ACVR2B	-0.26707	4.31e-08	5.76e-07	406	408
TNK2	-0.267035	4.32e-08	5.78e-07	406	408
C17orf28	-0.266928	4.38e-08	5.85e-07	406	408
ZSCAN16	-0.2668	4.45e-08	5.93e-07	406	408
GSDMB	-0.266698	4.5e-08	5.99e-07	406	408
PVRL4	-0.266643	4.53e-08	6.02e-07	406	408
HEBP2	-0.266625	4.54e-08	6.02e-07	406	408
ACSBG1	-0.266539	4.59e-08	6.07e-07	406	407
PPDPF	-0.266475	4.63e-08	6.11e-07	406	408
DNAJA4	-0.266449	4.64e-08	6.13e-07	406	408
GLTP	-0.266337	4.7e-08	6.2e-07	406	408
ABCD3	-0.266231	4.76e-08	6.26e-07	406	408
TRIM45	-0.266138	4.82e-08	6.32e-07	406	408
TEKT5	-0.266136	4.82e-08	6.32e-07	406	370
ABHD11	-0.265581	5.15e-08	6.68e-07	406	408
AHSA2	-0.265372	5.28e-08	6.85e-07	406	408
HIP1R	-0.265212	5.38e-08	6.95e-07	406	408
SLC25A10	-0.264969	5.54e-08	7.12e-07	406	408
RAPGEFL1	-0.264748	5.69e-08	7.3e-07	406	408
TBX3	-0.264688	5.73e-08	7.35e-07	406	408
MKRN1	-0.264219	6.06e-08	7.73e-07	406	408
KIAA1984	-0.264196	6.07e-08	7.74e-07	406	395
TRAF4	-0.264083	6.15e-08	7.83e-07	406	408
PEBP1	-0.263828	6.34e-08	8.06e-07	406	408
GTF2IP1	-0.263531	6.57e-08	8.31e-07	406	408
ZNF253	-0.263483	6.61e-08	8.33e-07	406	408
SLC44A3	-0.263288	6.76e-08	8.52e-07	406	408
TOP3B	-0.263171	6.86e-08	8.61e-07	406	408
LOC646471	-0.262906	7.08e-08	8.85e-07	406	408
SCAP	-0.262677	7.27e-08	9.07e-07	406	408
C22orf29	-0.262598	7.34e-08	9.14e-07	406	408
OFD1	-0.262545	7.38e-08	9.18e-07	406	408
LOC202781	-0.262492	7.43e-08	9.22e-07	406	408
ZNF33A	-0.262433	7.48e-08	9.28e-07	406	408
TSPAN14	-0.262239	7.66e-08	9.46e-07	406	408
ZNF212	-0.262099	7.78e-08	9.6e-07	406	408
KIAA1543	-0.262071	7.81e-08	9.63e-07	406	408
AOC2	-0.2615	8.35e-08	1.02e-06	406	408
SGK494	-0.261383	8.47e-08	1.04e-06	406	408
MPST	-0.261026	8.83e-08	1.08e-06	406	408
CAPN9	-0.260891	8.97e-08	1.09e-06	406	325
CYP4F8	-0.260854	9.01e-08	1.09e-06	406	339
PLEKHA7	-0.260852	9.01e-08	1.09e-06	406	408
TM7SF2	-0.260771	9.1e-08	1.1e-06	406	408
RAI1	-0.260245	9.68e-08	1.17e-06	406	408
NFYA	-0.260085	9.86e-08	1.18e-06	406	408
C8orf55	-0.259929	1e-07	1.2e-06	406	408
ABHD12	-0.25946	1.06e-07	1.26e-06	406	408
NBEAL2	-0.259428	1.06e-07	1.27e-06	406	408
DGCR8	-0.259387	1.07e-07	1.27e-06	406	408
GCFC1	-0.25934	1.08e-07	1.28e-06	406	408
SGSM3	-0.259266	1.08e-07	1.29e-06	406	408
KRT8	-0.259186	1.09e-07	1.3e-06	406	408
PTPRF	-0.259153	1.1e-07	1.3e-06	406	408
ZNF624	-0.259004	1.12e-07	1.32e-06	406	408
FAM174B	-0.258844	1.14e-07	1.34e-06	406	408
DCST2	-0.25879	1.15e-07	1.35e-06	406	404
PGAP2	-0.258551	1.18e-07	1.39e-06	406	408
FCRLB	-0.258529	1.18e-07	1.39e-06	406	408
MYO5B	-0.257986	1.26e-07	1.47e-06	406	408
CHKB-CPT1B	-0.257939	1.27e-07	1.48e-06	406	408
INE1	-0.257892	1.27e-07	1.49e-06	406	407
ZNF398	-0.257867	1.28e-07	1.49e-06	406	408
DENND2D	-0.257811	1.28e-07	1.5e-06	406	408
C3orf62	-0.257768	1.29e-07	1.5e-06	406	408
ZNF91	-0.25755	1.32e-07	1.54e-06	406	408
HMGCS2	-0.257468	1.34e-07	1.55e-06	406	381
UPF1	-0.257381	1.35e-07	1.56e-06	406	408
ZNF506	-0.257242	1.37e-07	1.59e-06	406	408
ZNF700	-0.257191	1.38e-07	1.6e-06	406	408
CYP3A5	-0.257129	1.39e-07	1.6e-06	406	408
C2orf63	-0.256913	1.42e-07	1.64e-06	406	408
DNAJB7	-0.256763	1.45e-07	1.67e-06	406	391
TST	-0.256671	1.46e-07	1.68e-06	406	408
PGBD2	-0.256569	1.48e-07	1.7e-06	406	408
PAQR6	-0.256508	1.49e-07	1.71e-06	406	408
PMS2L3	-0.256299	1.53e-07	1.75e-06	406	408
GTF3C2	-0.25612	1.56e-07	1.78e-06	406	408
FBXO46	-0.256037	1.58e-07	1.8e-06	406	408
MED26	-0.25578	1.62e-07	1.85e-06	406	408
FAM103A1	-0.255589	1.66e-07	1.88e-06	406	408
CEBPA	-0.255539	1.67e-07	1.89e-06	406	408
ATP8B1	-0.255471	1.68e-07	1.9e-06	406	408
PAK4	-0.255423	1.69e-07	1.91e-06	406	408
OR10H2	-0.255367	1.7e-07	1.92e-06	406	193
C19orf71	-0.255054	1.76e-07	1.98e-06	406	407
PARD6B	-0.254991	1.78e-07	1.99e-06	406	408
RASSF7	-0.254923	1.79e-07	2.01e-06	406	408
RPL14	-0.254815	1.81e-07	2.02e-06	406	408
TEAD3	-0.254704	1.84e-07	2.04e-06	406	408
PP14571	-0.254618	1.85e-07	2.06e-06	406	392
LOC90246	-0.254461	1.89e-07	2.09e-06	406	407
VSIG10	-0.254401	1.9e-07	2.1e-06	406	408
PSCA	-0.254396	1.9e-07	2.1e-06	406	408
CARKD	-0.254094	1.97e-07	2.17e-06	406	408
ORMDL3	-0.253754	2.05e-07	2.25e-06	406	408
EPN3	-0.253705	2.06e-07	2.26e-06	406	408
MAP7	-0.2536	2.08e-07	2.28e-06	406	408
DEGS2	-0.253536	2.1e-07	2.29e-06	406	406
KIFC2	-0.253045	2.22e-07	2.42e-06	406	408
SLC9A4	-0.252993	2.23e-07	2.43e-06	406	361
DHRS2	-0.25285	2.27e-07	2.46e-06	406	408
NT5C2	-0.252792	2.28e-07	2.47e-06	406	408
ARHGAP32	-0.252733	2.3e-07	2.49e-06	406	408
AMIGO3	-0.252662	2.32e-07	2.51e-06	406	408
ZNF333	-0.252643	2.32e-07	2.51e-06	406	408
SRRM1	-0.252263	2.42e-07	2.61e-06	406	408
EPS8L3	-0.251869	2.53e-07	2.71e-06	406	329
GK5	-0.251845	2.54e-07	2.72e-06	406	408
TSSK3	-0.251744	2.57e-07	2.75e-06	406	407
AKAP8	-0.251729	2.57e-07	2.75e-06	406	408
ZNF493	-0.251577	2.62e-07	2.79e-06	406	408
ZNF600	-0.251465	2.65e-07	2.82e-06	406	408
MKNK2	-0.25136	2.68e-07	2.84e-06	406	408
SFRS17A	-0.251221	2.72e-07	2.88e-06	406	408
DIP2A	-0.250972	2.8e-07	2.96e-06	406	408
CD46	-0.250919	2.82e-07	2.97e-06	406	408
WASH7P	-0.250813	2.85e-07	3e-06	406	408
AGAP6	-0.250675	2.9e-07	3.04e-06	406	408
GPATCH1	-0.25046	2.97e-07	3.1e-06	406	408
ACIN1	-0.250437	2.98e-07	3.11e-06	406	408
CGN	-0.250308	3.02e-07	3.15e-06	406	407
PABPC1	-0.250104	3.09e-07	3.21e-06	406	408
LOC127841	-0.250058	3.11e-07	3.23e-06	406	368
PFKFB1	-0.249978	3.13e-07	3.25e-06	406	394
LNX1	-0.249863	3.17e-07	3.28e-06	406	408
TTC39A	-0.249846	3.18e-07	3.29e-06	406	408
LENG8	-0.249815	3.19e-07	3.3e-06	406	408
HCN3	-0.249786	3.2e-07	3.31e-06	406	408
CYP2C9	-0.249783	3.2e-07	3.31e-06	406	282
KRTAP5-9	-0.24966	3.25e-07	3.35e-06	406	386
TAS2R5	-0.24961	3.27e-07	3.36e-06	406	385
VGLL1	-0.249548	3.29e-07	3.38e-06	406	400
CHADL	-0.249425	3.33e-07	3.42e-06	406	408
MYH14	-0.24935	3.36e-07	3.45e-06	406	408
OVGP1	-0.249323	3.37e-07	3.46e-06	406	408
TRPV3	-0.249303	3.38e-07	3.46e-06	406	388
LOC100131193	-0.249088	3.46e-07	3.53e-06	406	408
GTF2IRD1	-0.248504	3.69e-07	3.76e-06	406	408
FOXH1	-0.248467	3.71e-07	3.77e-06	406	407
PRPF39	-0.248455	3.71e-07	3.77e-06	406	408
VEGFA	-0.248293	3.78e-07	3.83e-06	406	408
BCAS1	-0.248258	3.8e-07	3.84e-06	406	408
ANKRD23	-0.248009	3.9e-07	3.93e-06	406	408
OVOL1	-0.247972	3.92e-07	3.95e-06	406	406
TLCD1	-0.247781	4e-07	4.02e-06	406	408
ZNF786	-0.24775	4.02e-07	4.03e-06	406	408
CATSPER2	-0.247655	4.06e-07	4.06e-06	406	408
LOC100130987	-0.247115	4.31e-07	4.29e-06	406	408
C10orf129	-0.246949	4.39e-07	4.36e-06	406	264
KRTAP5-10	-0.246764	4.48e-07	4.44e-06	406	319
ARRDC1	-0.246747	4.49e-07	4.45e-06	406	408
TTLL3	-0.246486	4.62e-07	4.56e-06	406	408
HDAC6	-0.246296	4.72e-07	4.65e-06	406	408
MBTD1	-0.246191	4.77e-07	4.69e-06	406	408
GEMIN8	-0.246144	4.8e-07	4.72e-06	406	408
RXRA	-0.245968	4.89e-07	4.79e-06	406	408
INTS3	-0.245857	4.95e-07	4.84e-06	406	408
EFCAB4A	-0.245675	5.05e-07	4.92e-06	406	408
QARS	-0.245361	5.23e-07	5.08e-06	406	408
GOLGA6L10	-0.245339	5.24e-07	5.09e-06	406	408
JMJD7-PLA2G4B	-0.245331	5.25e-07	5.09e-06	406	408
PGAP3	-0.245319	5.25e-07	5.09e-06	406	408
GGA1	-0.245216	5.31e-07	5.14e-06	406	408
NEIL1	-0.24518	5.33e-07	5.15e-06	406	408
SFRS16	-0.245154	5.35e-07	5.17e-06	406	408
MTMR3	-0.2451	5.38e-07	5.2e-06	406	408
BTBD16	-0.244724	5.61e-07	5.39e-06	406	394
NOL12	-0.24454	5.72e-07	5.48e-06	406	408
PHF8	-0.244533	5.72e-07	5.49e-06	406	408
SIRT7	-0.24441	5.8e-07	5.54e-06	406	408
RAB40C	-0.244271	5.89e-07	5.62e-06	406	408
KAT2A	-0.2442	5.94e-07	5.65e-06	406	408
SPDYA	-0.24419	5.94e-07	5.66e-06	406	408
TOP2B	-0.244131	5.98e-07	5.69e-06	406	408
WBSCR26	-0.244068	6.02e-07	5.72e-06	406	392
PAN2	-0.244055	6.03e-07	5.73e-06	406	408
VSIG2	-0.244036	6.04e-07	5.73e-06	406	406
GGT6	-0.244018	6.06e-07	5.74e-06	406	404
ZNF446	-0.243822	6.19e-07	5.85e-06	406	408
PLA2G4F	-0.243822	6.19e-07	5.85e-06	406	397
ATXN7L2	-0.243663	6.3e-07	5.94e-06	406	408
ZNF83	-0.243569	6.36e-07	6e-06	406	408
ITSN2	-0.243542	6.38e-07	6.01e-06	406	408
CSAD	-0.243509	6.4e-07	6.03e-06	406	408
ZNF518A	-0.243392	6.48e-07	6.1e-06	406	408
ELF3	-0.24335	6.51e-07	6.12e-06	406	407
NEK8	-0.243196	6.62e-07	6.21e-06	406	408
OGT	-0.242746	6.96e-07	6.51e-06	406	408
CYTH2	-0.242561	7.1e-07	6.62e-06	406	408
ZNF547	-0.242443	7.19e-07	6.69e-06	406	408
C1orf77	-0.242432	7.2e-07	6.69e-06	406	408
C1orf63	-0.242323	7.28e-07	6.77e-06	406	408
TET3	-0.24223	7.36e-07	6.83e-06	406	408
PABPC1L	-0.24191	7.61e-07	7.05e-06	406	408
DDX17	-0.241875	7.64e-07	7.07e-06	406	408
TNNC1	-0.241727	7.77e-07	7.18e-06	406	393
ZNF282	-0.241723	7.77e-07	7.18e-06	406	408
LOC113230	-0.241506	7.95e-07	7.33e-06	406	408
FLJ45340	-0.241357	8.08e-07	7.44e-06	406	408
CTSE	-0.241336	8.1e-07	7.45e-06	406	389
WDR5B	-0.241146	8.27e-07	7.59e-06	406	408
FBP1	-0.241092	8.32e-07	7.63e-06	406	408
SLC30A2	-0.240877	8.51e-07	7.78e-06	406	383
SLC27A2	-0.240609	8.76e-07	7.98e-06	406	408
HDHD3	-0.24043	8.93e-07	8.12e-06	406	408
PBOV1	-0.240426	8.94e-07	8.12e-06	406	148
LYPD6B	-0.240129	9.23e-07	8.37e-06	406	407
LUC7L3	-0.240011	9.34e-07	8.46e-06	406	408
WWC1	-0.239842	9.51e-07	8.57e-06	406	408
RALGPS1	-0.239658	9.7e-07	8.71e-06	406	408
WSCD2	-0.239493	9.88e-07	8.85e-06	406	394
FAM73B	-0.239368	1e-06	8.96e-06	406	408
ILF3	-0.239325	1.01e-06	9e-06	406	408
TRMT2A	-0.239252	1.01e-06	9.07e-06	406	408
CACNA1D	-0.239231	1.02e-06	9.08e-06	406	398
PI4KAP1	-0.239202	1.02e-06	9.09e-06	406	408
POGZ	-0.239176	1.02e-06	9.11e-06	406	408
ZNF436	-0.239102	1.03e-06	9.17e-06	406	408
KCNAB3	-0.239074	1.03e-06	9.19e-06	406	407
CYP2C8	-0.239006	1.04e-06	9.25e-06	406	370
ZNF431	-0.238974	1.04e-06	9.28e-06	406	408
BAHD1	-0.238805	1.06e-06	9.43e-06	406	408
C1orf182	-0.238798	1.06e-06	9.44e-06	406	399
NRADDP	-0.238663	1.08e-06	9.54e-06	406	389
WASH3P	-0.238385	1.11e-06	9.81e-06	406	408
SPINK1	-0.238359	1.11e-06	9.83e-06	406	391
ACAP3	-0.238356	1.12e-06	9.83e-06	406	408
SPAG4	-0.23796	1.16e-06	1.02e-05	406	408
ZMYND8	-0.237809	1.18e-06	1.04e-05	406	408
SH3YL1	-0.237788	1.18e-06	1.04e-05	406	408
TMC4	-0.237534	1.22e-06	1.06e-05	406	408
CTPS2	-0.237526	1.22e-06	1.06e-05	406	408
SLC22A14	-0.237182	1.26e-06	1.1e-05	406	350
CLDN7	-0.237159	1.27e-06	1.1e-05	406	408
YPEL3	-0.236628	1.34e-06	1.16e-05	406	408
SLC25A1	-0.23654	1.35e-06	1.17e-05	406	408
DGAT2	-0.236535	1.35e-06	1.17e-05	406	408
NPRL2	-0.236398	1.37e-06	1.18e-05	406	408
TRAPPC2	-0.23629	1.39e-06	1.2e-05	406	408
SPIRE2	-0.236277	1.39e-06	1.2e-05	406	408
BCKDHB	-0.236251	1.39e-06	1.2e-05	406	408
EEF1A2	-0.236194	1.4e-06	1.21e-05	406	404
WIBG	-0.236153	1.41e-06	1.21e-05	406	408
MPHOSPH10	-0.235832	1.46e-06	1.24e-05	406	408
MST1P9	-0.235826	1.46e-06	1.24e-05	406	404
ACADVL	-0.235811	1.46e-06	1.25e-05	406	408
KIAA1370	-0.235794	1.46e-06	1.25e-05	406	408
E4F1	-0.235665	1.48e-06	1.26e-05	406	408
ILVBL	-0.235656	1.48e-06	1.26e-05	406	408
TJP2	-0.235594	1.49e-06	1.27e-05	406	408
SNTG1	-0.235459	1.52e-06	1.28e-05	406	217
OR10H5	-0.235442	1.52e-06	1.29e-05	406	228
BHMT	-0.235394	1.53e-06	1.29e-05	406	379
ZNF337	-0.23539	1.53e-06	1.29e-05	406	408
CLK3	-0.235372	1.53e-06	1.29e-05	406	408
CDK3	-0.235266	1.55e-06	1.31e-05	406	408
TRMU	-0.235162	1.56e-06	1.32e-05	406	408
FA2H	-0.235046	1.58e-06	1.33e-05	406	407
BSPRY	-0.235045	1.58e-06	1.33e-05	406	408
2021-09-08	-0.234809	1.62e-06	1.36e-05	406	408
KRTAP5-8	-0.23478	1.63e-06	1.37e-05	406	340
CASKIN1	-0.234747	1.63e-06	1.37e-05	406	379
FSCN2	-0.234606	1.66e-06	1.39e-05	406	402
KRT7	-0.234466	1.68e-06	1.41e-05	406	408
FAM118A	-0.234385	1.7e-06	1.42e-05	406	408
ECHDC2	-0.234305	1.71e-06	1.43e-05	406	408
ZNF761	-0.234298	1.71e-06	1.43e-05	406	408
LOC643008	-0.234296	1.71e-06	1.43e-05	406	406
CNGA1	-0.23419	1.73e-06	1.44e-05	406	408
MAGI1	-0.234116	1.74e-06	1.45e-05	406	408
GOLGA8A	-0.233976	1.77e-06	1.47e-05	406	408
KIAA0753	-0.233886	1.79e-06	1.48e-05	406	408
LOC91316	-0.233875	1.79e-06	1.48e-05	406	408
DNAL4	-0.233686	1.82e-06	1.51e-05	406	408
PPP1R16A	-0.233643	1.83e-06	1.52e-05	406	408
C1orf66	-0.233498	1.86e-06	1.54e-05	406	408
LOC646851	-0.233473	1.87e-06	1.54e-05	406	408
PILRB	-0.233292	1.9e-06	1.57e-05	406	408
H3F3A	-0.233228	1.91e-06	1.58e-05	406	408
WHSC2	-0.233155	1.93e-06	1.59e-05	406	408
MAPK8IP3	-0.233148	1.93e-06	1.59e-05	406	408
AGAP8	-0.232923	1.98e-06	1.63e-05	406	408
PYGO2	-0.232882	1.98e-06	1.63e-05	406	408
LOC100130557	-0.232875	1.99e-06	1.63e-05	406	408
SYTL1	-0.232851	1.99e-06	1.64e-05	406	408
MSH5	-0.232845	1.99e-06	1.64e-05	406	408
C19orf45	-0.232798	2e-06	1.64e-05	406	369
SLC37A1	-0.23278	2e-06	1.65e-05	406	408
CYP4B1	-0.232776	2.01e-06	1.65e-05	406	405
TECR	-0.232774	2.01e-06	1.65e-05	406	408
FNBP1L	-0.232741	2.01e-06	1.65e-05	406	408
CDAN1	-0.232704	2.02e-06	1.66e-05	406	408
SMPD2	-0.232693	2.02e-06	1.66e-05	406	408
ZNF565	-0.232294	2.11e-06	1.72e-05	406	408
ZNF514	-0.232051	2.16e-06	1.76e-05	406	408
FAM3D	-0.231946	2.19e-06	1.78e-05	406	391
POLI	-0.231911	2.19e-06	1.79e-05	406	408
IKZF2	-0.231878	2.2e-06	1.79e-05	406	408
PABPC3	-0.231857	2.21e-06	1.79e-05	406	408
PDIK1L	-0.231484	2.29e-06	1.86e-05	406	408
AP1G2	-0.231484	2.29e-06	1.86e-05	406	408
ZNF266	-0.231446	2.3e-06	1.86e-05	406	408
C17orf55	-0.231416	2.31e-06	1.87e-05	406	395
SEMA5A	-0.231306	2.34e-06	1.89e-05	406	408
IFT20	-0.231218	2.36e-06	1.9e-05	406	408
KIAA0467	-0.231208	2.36e-06	1.9e-05	406	408
CNKSR1	-0.231191	2.36e-06	1.9e-05	406	408
RG9MTD2	-0.231048	2.4e-06	1.93e-05	406	408
MTMR4	-0.230996	2.41e-06	1.94e-05	406	408
FXYD4	-0.230974	2.42e-06	1.94e-05	406	293
TIA1	-0.230877	2.44e-06	1.96e-05	406	408
RNF186	-0.230824	2.45e-06	1.97e-05	406	282
DOCK3	-0.230764	2.47e-06	1.98e-05	406	408
SCRIB	-0.230754	2.47e-06	1.98e-05	406	408
ZNF737	-0.230646	2.5e-06	2e-05	406	408
LPAR2	-0.230544	2.53e-06	2.02e-05	406	408
OTUD3	-0.230511	2.53e-06	2.02e-05	406	408
CCDC11	-0.2305	2.54e-06	2.03e-05	406	408
MTIF3	-0.230354	2.58e-06	2.05e-05	406	408
CD2AP	-0.23031	2.59e-06	2.06e-05	406	408
ACOX1	-0.230221	2.61e-06	2.08e-05	406	408
CNTD1	-0.230218	2.61e-06	2.08e-05	406	408
FLJ23867	-0.230192	2.62e-06	2.08e-05	406	408
FASN	-0.229929	2.69e-06	2.13e-05	406	408
PCGF3	-0.229919	2.69e-06	2.13e-05	406	408
TOX3	-0.229745	2.74e-06	2.16e-05	406	351
PABPC4	-0.229517	2.81e-06	2.21e-05	406	408
LHX4	-0.229448	2.83e-06	2.22e-05	406	401
BDH1	-0.229268	2.88e-06	2.26e-05	406	408
FAM59A	-0.229254	2.88e-06	2.26e-05	406	408
ZBTB7C	-0.229229	2.89e-06	2.27e-05	406	407
SFRS6	-0.229137	2.92e-06	2.29e-05	406	408
GRB7	-0.229043	2.95e-06	2.31e-05	406	408
IGSF9	-0.2289	2.99e-06	2.34e-05	406	407
LOC100128842	-0.228864	3e-06	2.35e-05	406	405
UPK1A	-0.228816	3.02e-06	2.36e-05	406	395
LCN12	-0.228813	3.02e-06	2.36e-05	406	402
KIAA1683	-0.228503	3.11e-06	2.42e-05	406	407
C21orf59	-0.228468	3.12e-06	2.43e-05	406	408
KCNN4	-0.228465	3.13e-06	2.43e-05	406	408
RAB25	-0.228453	3.13e-06	2.43e-05	406	407
EPB41L1	-0.228237	3.2e-06	2.48e-05	406	408
FUK	-0.228211	3.21e-06	2.49e-05	406	408
SCAMP2	-0.228195	3.21e-06	2.49e-05	406	408
RAPSN	-0.228168	3.22e-06	2.49e-05	406	382
SNHG10	-0.227827	3.33e-06	2.57e-05	406	408
MAN2A2	-0.22782	3.34e-06	2.57e-05	406	408
C6orf134	-0.227793	3.35e-06	2.58e-05	406	408
GCNT4	-0.227533	3.44e-06	2.64e-05	406	407
LOC100288778	-0.22738	3.49e-06	2.68e-05	406	408
YJEFN3	-0.227368	3.49e-06	2.68e-05	406	407
PCBP4	-0.227366	3.49e-06	2.68e-05	406	408
CRB3	-0.227152	3.57e-06	2.73e-05	406	405
ERN2	-0.226872	3.67e-06	2.8e-05	406	367
SPSB3	-0.226864	3.68e-06	2.8e-05	406	408
ANKZF1	-0.226537	3.8e-06	2.88e-05	406	408
PCP2	-0.226494	3.82e-06	2.89e-05	406	391
GIGYF1	-0.226474	3.82e-06	2.9e-05	406	408
PCYT2	-0.226456	3.83e-06	2.9e-05	406	408
SFRS5	-0.226304	3.89e-06	2.94e-05	406	408
SFRS11	-0.22619	3.94e-06	2.97e-05	406	408
C8orf77	-0.22615	3.95e-06	2.98e-05	406	407
STK24	-0.226086	3.98e-06	3e-05	406	408
PNMT	-0.226039	4e-06	3.01e-05	406	396
ZNF862	-0.226034	4e-06	3.01e-05	406	408
WDR48	-0.225897	4.05e-06	3.05e-05	406	408
ASB16	-0.225773	4.1e-06	3.08e-05	406	407
DEDD2	-0.225518	4.21e-06	3.15e-05	406	408
MASP2	-0.225316	4.3e-06	3.21e-05	406	401
C9orf140	-0.225094	4.39e-06	3.27e-05	406	408
TOM1L2	-0.225025	4.43e-06	3.29e-05	406	408
S100P	-0.224628	4.6e-06	3.41e-05	406	408
HOOK2	-0.224622	4.61e-06	3.41e-05	406	408
ACP6	-0.224576	4.63e-06	3.43e-05	406	408
FBXO24	-0.224531	4.65e-06	3.44e-05	406	408
WFIKKN1	-0.224494	4.67e-06	3.45e-05	406	403
MACROD1	-0.224469	4.68e-06	3.45e-05	406	408
FAM71E1	-0.224437	4.69e-06	3.46e-05	406	406
PCF11	-0.224389	4.72e-06	3.47e-05	406	408
PTCD3	-0.224386	4.72e-06	3.47e-05	406	408
TMCO4	-0.224349	4.74e-06	3.49e-05	406	408
RNF207	-0.224299	4.76e-06	3.5e-05	406	408
RS1	-0.224271	4.77e-06	3.51e-05	406	363
SRRT	-0.224023	4.89e-06	3.59e-05	406	408
DNASE1	-0.223814	5e-06	3.66e-05	406	408
RGL3	-0.223568	5.12e-06	3.74e-05	406	408
SLC29A3	-0.223554	5.13e-06	3.74e-05	406	408
TUFT1	-0.223471	5.17e-06	3.77e-05	406	408
GRHL3	-0.223365	5.22e-06	3.8e-05	406	406
RBM6	-0.223319	5.25e-06	3.82e-05	406	408
DOM3Z	-0.223179	5.32e-06	3.86e-05	406	408
SH2D4A	-0.223041	5.39e-06	3.91e-05	406	408
MRPS25	-0.223035	5.4e-06	3.91e-05	406	408
OCEL1	-0.223029	5.4e-06	3.91e-05	406	408
FANCL	-0.222938	5.45e-06	3.95e-05	406	408
E2F8	-0.222922	5.46e-06	3.95e-05	406	408
STXBP2	-0.222734	5.56e-06	4.02e-05	406	408
NCRNA00201	-0.222693	5.58e-06	4.03e-05	406	408
LOC338799	-0.22263	5.62e-06	4.06e-05	406	408
SLC13A4	-0.222588	5.64e-06	4.07e-05	406	406
OR7E91P	-0.222539	5.67e-06	4.09e-05	406	385
ZFP14	-0.222532	5.67e-06	4.09e-05	406	408
TH1L	-0.222479	5.7e-06	4.1e-05	406	408
AKAP8L	-0.222342	5.78e-06	4.16e-05	406	408
PLEKHG6	-0.222285	5.82e-06	4.17e-05	406	407
MST1	-0.222284	5.82e-06	4.17e-05	406	408
TRIM62	-0.222202	5.86e-06	4.21e-05	406	408
ENOSF1	-0.222078	5.94e-06	4.25e-05	406	408
ZNF816A	-0.222072	5.94e-06	4.25e-05	406	408
LOC100128573	-0.222062	5.95e-06	4.25e-05	406	331
OR5M11	-0.22206	5.95e-06	4.25e-05	406	224
RECQL5	-0.222057	5.95e-06	4.25e-05	406	408
GLTPD1	-0.221996	5.98e-06	4.28e-05	406	408
CC2D1A	-0.221985	5.99e-06	4.28e-05	406	408
FAM122B	-0.221854	6.07e-06	4.33e-05	406	408
SGK2	-0.221743	6.14e-06	4.37e-05	406	398
C17orf69	-0.22167	6.18e-06	4.4e-05	406	408
DPH1	-0.221533	6.26e-06	4.45e-05	406	408
IFT27	-0.221411	6.34e-06	4.51e-05	406	408
C21orf81	-0.221333	6.39e-06	4.54e-05	406	354
POLR1C	-0.22133	6.39e-06	4.54e-05	406	408
ARVCF	-0.221283	6.42e-06	4.56e-05	406	408
WDR77	-0.220998	6.6e-06	4.67e-05	406	408
MYLIP	-0.220972	6.62e-06	4.68e-05	406	408
PTPRU	-0.220742	6.77e-06	4.77e-05	406	408
TRIM11	-0.220606	6.86e-06	4.83e-05	406	408
FAM115C	-0.220558	6.9e-06	4.84e-05	406	408
SMARCE1	-0.220498	6.94e-06	4.87e-05	406	408
CCDC66	-0.220329	7.05e-06	4.94e-05	406	408
FLJ45983	-0.220269	7.09e-06	4.97e-05	406	400
CAPS	-0.220141	7.18e-06	5.03e-05	406	408
CASQ1	-0.22013	7.19e-06	5.03e-05	406	398
HEXIM1	-0.220092	7.22e-06	5.05e-05	406	408
SGSM2	-0.219964	7.31e-06	5.1e-05	406	408
ANXA9	-0.219894	7.36e-06	5.13e-05	406	407
ZNF211	-0.21989	7.36e-06	5.13e-05	406	408
PLEKHM1P	-0.219868	7.38e-06	5.14e-05	406	408
PTCD1	-0.21985	7.39e-06	5.14e-05	406	408
MTF2	-0.219814	7.42e-06	5.16e-05	406	408
SP6	-0.219739	7.47e-06	5.19e-05	406	408
LPIN3	-0.219621	7.56e-06	5.25e-05	406	408
PARP16	-0.21947	7.67e-06	5.32e-05	406	408
METTL3	-0.219467	7.67e-06	5.32e-05	406	408
LOC100130933	-0.219465	7.68e-06	5.32e-05	406	374
DCAKD	-0.219355	7.76e-06	5.37e-05	406	408
SNORA39	-0.219347	7.77e-06	5.37e-05	406	394
PSMG4	-0.219292	7.81e-06	5.39e-05	406	408
STRC	-0.219272	7.82e-06	5.4e-05	406	402
SNCG	-0.219254	7.84e-06	5.41e-05	406	408
CLDN4	-0.219213	7.87e-06	5.43e-05	406	408
CYB5A	-0.219174	7.9e-06	5.45e-05	406	408
ABHD14A	-0.219144	7.92e-06	5.46e-05	406	408
SDHAP1	-0.219087	7.96e-06	5.49e-05	406	408
LOC200030	-0.219055	7.99e-06	5.49e-05	406	408
WBP1	-0.219002	8.03e-06	5.52e-05	406	408
TOB1	-0.218982	8.05e-06	5.52e-05	406	408
SUOX	-0.218952	8.07e-06	5.54e-05	406	408
HEMK1	-0.218799	8.19e-06	5.61e-05	406	408
CNOT3	-0.218599	8.35e-06	5.71e-05	406	408
FAM3B	-0.218574	8.37e-06	5.72e-05	406	404
KIAA1468	-0.218482	8.45e-06	5.77e-05	406	408
C3orf19	-0.218397	8.52e-06	5.81e-05	406	408
C1orf113	-0.218368	8.54e-06	5.82e-05	406	408
CLK2	-0.218348	8.56e-06	5.83e-05	406	408
ABHD14B	-0.218276	8.62e-06	5.87e-05	406	408
CAPN5	-0.218243	8.65e-06	5.88e-05	406	408
SOX13	-0.218216	8.67e-06	5.9e-05	406	408
ZNF248	-0.217886	8.95e-06	6.08e-05	406	408
DNMT3B	-0.217798	9.03e-06	6.13e-05	406	408
SF4	-0.21779	9.04e-06	6.13e-05	406	408
C15orf58	-0.217621	9.19e-06	6.22e-05	406	408
ZNF789	-0.217539	9.26e-06	6.26e-05	406	408
PROZ	-0.217405	9.38e-06	6.34e-05	406	352
LOC100270804	-0.2173	9.48e-06	6.4e-05	406	408
SPDYE3	-0.217259	9.51e-06	6.42e-05	406	408
SP1	-0.217196	9.57e-06	6.45e-05	406	408
ZNF552	-0.217152	9.61e-06	6.48e-05	406	408
PAFAH1B3	-0.217002	9.75e-06	6.56e-05	406	408
LOC90110	-0.21695	9.8e-06	6.59e-05	406	408
GATAD1	-0.21691	9.84e-06	6.6e-05	406	408
ACER2	-0.216876	9.87e-06	6.62e-05	406	408
PCMTD2	-0.216762	9.98e-06	6.69e-05	406	408
CROCCL1	-0.216758	9.98e-06	6.69e-05	406	408
C6orf136	-0.216733	1e-05	6.7e-05	406	408
FLJ44606	-0.216663	1.01e-05	6.74e-05	406	407
RNF128	-0.216579	1.02e-05	6.78e-05	406	408
C17orf37	-0.216569	1.02e-05	6.79e-05	406	408
TJP3	-0.216511	1.02e-05	6.82e-05	406	403
MSX2	-0.216397	1.03e-05	6.9e-05	406	408
SPDYE7P	-0.216331	1.04e-05	6.93e-05	406	407
MAP4K3	-0.216271	1.05e-05	6.97e-05	406	408
HOMEZ	-0.216261	1.05e-05	6.97e-05	406	408
SPPL2B	-0.216105	1.06e-05	7.07e-05	406	408
PBX4	-0.216097	1.06e-05	7.07e-05	406	408
PRKCZ	-0.216038	1.07e-05	7.11e-05	406	408
COMT	-0.215977	1.08e-05	7.14e-05	406	408
ALAS1	-0.215952	1.08e-05	7.16e-05	406	408
C9orf45	-0.215886	1.09e-05	7.2e-05	406	408
MBD1	-0.215771	1.1e-05	7.27e-05	406	408
CPT1B	-0.215744	1.1e-05	7.29e-05	406	408
KIAA0114	-0.215517	1.13e-05	7.43e-05	406	408
PLIN5	-0.21537	1.14e-05	7.51e-05	406	405
BRWD1	-0.215266	1.15e-05	7.58e-05	406	408
HIC2	-0.215259	1.15e-05	7.59e-05	406	408
SFRS18	-0.215115	1.17e-05	7.68e-05	406	408
PPIP5K1	-0.214921	1.19e-05	7.82e-05	406	408
ZNF396	-0.214879	1.2e-05	7.84e-05	406	408
ANKMY1	-0.214733	1.21e-05	7.95e-05	406	408
LARP4B	-0.214694	1.22e-05	7.97e-05	406	408
FDFT1	-0.214672	1.22e-05	7.98e-05	406	408
PNRC2	-0.214669	1.22e-05	7.98e-05	406	408
ZNF708	-0.214662	1.22e-05	7.99e-05	406	408
ZNF767	-0.214655	1.22e-05	7.99e-05	406	408
ZNF558	-0.214527	1.24e-05	8.07e-05	406	408
ZNF345	-0.214481	1.24e-05	8.1e-05	406	408
S100A4	-0.214429	1.25e-05	8.13e-05	406	408
PUM2	-0.214334	1.26e-05	8.19e-05	406	408
GIPC1	-0.214334	1.26e-05	8.19e-05	406	408
SPIN3	-0.214332	1.26e-05	8.19e-05	406	408
TMEM45B	-0.214329	1.26e-05	8.19e-05	406	408
MVK	-0.21422	1.27e-05	8.27e-05	406	408
TDH	-0.214198	1.28e-05	8.28e-05	406	367
FOXD4	-0.214187	1.28e-05	8.29e-05	406	405
SNX31	-0.214115	1.29e-05	8.34e-05	406	393
SLC25A38	-0.214073	1.29e-05	8.37e-05	406	408
CRYGS	-0.21403	1.3e-05	8.4e-05	406	408
SDHAP3	-0.214019	1.3e-05	8.41e-05	406	408
ZNF137	-0.213967	1.31e-05	8.44e-05	406	408
AIM1L	-0.213841	1.32e-05	8.53e-05	406	407
ZNF3	-0.2138	1.33e-05	8.56e-05	406	408
POR	-0.213763	1.33e-05	8.58e-05	406	408
NR2C1	-0.213722	1.34e-05	8.61e-05	406	408
PRR15	-0.213697	1.34e-05	8.63e-05	406	408
USP3	-0.213558	1.36e-05	8.73e-05	406	408
SLC34A3	-0.213481	1.37e-05	8.79e-05	406	398
ILDR1	-0.213389	1.38e-05	8.87e-05	406	407
ZNF738	-0.213327	1.39e-05	8.92e-05	406	408
ZNF433	-0.213265	1.4e-05	8.96e-05	406	408
SMARCC2	-0.213241	1.4e-05	8.98e-05	406	408
TMCO6	-0.213222	1.4e-05	8.99e-05	406	408
CACNA1I	-0.213174	1.41e-05	9.03e-05	406	389
PEX7	-0.213166	1.41e-05	9.03e-05	406	408
UPK3B	-0.212994	1.43e-05	9.18e-05	406	407
C14orf105	-0.212987	1.43e-05	9.18e-05	406	197
FOXD4L1	-0.21298	1.43e-05	9.18e-05	406	407
ZNF107	-0.212967	1.44e-05	9.19e-05	406	408
TAC3	-0.212948	1.44e-05	9.2e-05	406	326
POU5F1B	-0.212921	1.44e-05	9.22e-05	406	408
TAF4	-0.212918	1.44e-05	9.22e-05	406	408
ZNF223	-0.212899	1.44e-05	9.24e-05	406	408
SLC23A1	-0.212866	1.45e-05	9.26e-05	406	388
ONECUT2	-0.212817	1.46e-05	9.29e-05	406	400
MAML3	-0.212787	1.46e-05	9.31e-05	406	408
SUGT1L1	-0.212734	1.47e-05	9.34e-05	406	408
ZNF432	-0.212609	1.48e-05	9.44e-05	406	408
FNBP4	-0.21251	1.5e-05	9.52e-05	406	408
LARP1B	-0.212428	1.51e-05	9.58e-05	406	408
C1orf220	-0.212349	1.52e-05	9.64e-05	406	401
ARHGEF7	-0.212305	1.53e-05	9.67e-05	406	408
CROCCL2	-0.2123	1.53e-05	9.67e-05	406	408
TRIOBP	-0.212277	1.53e-05	9.68e-05	406	408
SERINC4	-0.212259	1.53e-05	9.69e-05	406	400
NARF	-0.212239	1.54e-05	9.71e-05	406	408
ARHGAP8	-0.212207	1.54e-05	9.73e-05	406	404
PUSL1	-0.21216	1.55e-05	9.77e-05	406	408
SYTL5	-0.212152	1.55e-05	9.78e-05	406	391
KLHL31	-0.21201	1.57e-05	9.89e-05	406	407
OXSR1	-0.211951	1.58e-05	9.93e-05	406	408
TTC21A	-0.2119	1.59e-05	9.97e-05	406	408
NUMA1	-0.211634	1.63e-05	0.000101943	406	408
ZNF561	-0.211405	1.66e-05	0.000103862	406	408
CHRNA10	-0.211372	1.67e-05	0.000104154	406	408
IQCB1	-0.211356	1.67e-05	0.000104247	406	408
CCDC72	-0.211356	1.67e-05	0.000104247	406	408
LOC152024	-0.211253	1.69e-05	0.000105223	406	323
LOC284837	-0.21125	1.69e-05	0.000105228	406	408
KLF5	-0.211019	1.73e-05	0.000107305	406	408
ZNF224	-0.211019	1.73e-05	0.000107305	406	408
RPL29	-0.210921	1.74e-05	0.000108191	406	408
ANO8	-0.210904	1.74e-05	0.000108284	406	408
TMEM97	-0.210875	1.75e-05	0.000108526	406	408
PPIL2	-0.210859	1.75e-05	0.000108622	406	408
TCTE3	-0.210829	1.76e-05	0.00010886	406	408
CHD3	-0.210706	1.78e-05	0.000110049	406	408
DMTF1	-0.210666	1.78e-05	0.00011025	406	408
CAMK2N1	-0.210664	1.78e-05	0.00011025	406	408
ANKRD13D	-0.210518	1.81e-05	0.000111709	406	408
SLC10A1	-0.210503	1.81e-05	0.000111832	406	209
PATZ1	-0.210458	1.82e-05	0.000112232	406	408
ZNF524	-0.210426	1.82e-05	0.000112464	406	408
ZNF681	-0.210419	1.83e-05	0.000112508	406	408
ATP13A1	-0.210364	1.83e-05	0.000113021	406	408
LOC284009	-0.210282	1.85e-05	0.000113726	406	274
C1orf116	-0.210251	1.85e-05	0.000114012	406	407
MLL4	-0.210104	1.88e-05	0.000115371	406	408
LENEP	-0.210087	1.88e-05	0.000115521	406	191
TRIM33	-0.210068	1.89e-05	0.000115692	406	408
VPS52	-0.210034	1.89e-05	0.000115994	406	408
ATXN7L3	-0.209981	1.9e-05	0.000116508	406	408
ACY1	-0.209927	1.91e-05	0.00011691	406	408
ZNF805	-0.209911	1.91e-05	0.000117015	406	408
SLC39A4	-0.209803	1.93e-05	0.000118166	406	408
CYP2D6	-0.20976	1.94e-05	0.000118566	406	407
UQCC	-0.209691	1.95e-05	0.000119257	406	408
PIGZ	-0.209682	1.96e-05	0.000119323	406	408
GCAT	-0.209617	1.97e-05	0.00011998	406	408
MYO6	-0.209552	1.98e-05	0.000120673	406	408
MMEL1	-0.209528	1.98e-05	0.000120886	406	378
ACBD4	-0.209463	2e-05	0.0001214	406	408
FARP2	-0.209461	2e-05	0.0001214	406	408
ARV1	-0.20935	2.02e-05	0.000122521	406	408
AQP12A	-0.209283	2.03e-05	0.00012317	406	66
C10orf99	-0.209255	2.03e-05	0.00012338	406	381
EPS8L2	-0.209251	2.04e-05	0.000123396	406	408
CACNB3	-0.209233	2.04e-05	0.000123564	406	408
EXOSC5	-0.2091	2.06e-05	0.000124875	406	408
ZNF341	-0.209094	2.07e-05	0.000124907	406	408
ATP10B	-0.209065	2.07e-05	0.000125199	406	397
MMP15	-0.209063	2.07e-05	0.000125199	406	408
RASL10A	-0.209055	2.07e-05	0.000125246	406	406
U2AF2	-0.20888	2.11e-05	0.000127149	406	408
KIAA1875	-0.208874	2.11e-05	0.000127164	406	406
SCNN1G	-0.208868	2.11e-05	0.00012718	406	401
LOC100188947	-0.208851	2.11e-05	0.000127348	406	376
TSGA10	-0.208532	2.18e-05	0.000130856	406	408
WDR93	-0.208519	2.18e-05	0.00013098	406	396
C1orf35	-0.208514	2.18e-05	0.00013098	406	408
ZNF100	-0.208423	2.2e-05	0.000131952	406	408
ZNF841	-0.20842	2.2e-05	0.000131952	406	408
TMPRSS2	-0.208334	2.22e-05	0.000132934	406	404
ZNF780B	-0.208323	2.22e-05	0.000132984	406	408
PCMTD1	-0.208205	2.24e-05	0.000134331	406	408
FLJ46111	-0.208167	2.25e-05	0.000134769	406	384
RPAIN	-0.208125	2.26e-05	0.000135253	406	408
RPL32	-0.208074	2.27e-05	0.000135693	406	408
LOC90834	-0.207978	2.29e-05	0.00013673	406	404
SIN3B	-0.207907	2.31e-05	0.000137403	406	408
SGPL1	-0.207826	2.32e-05	0.000138286	406	408
C22orf32	-0.207824	2.32e-05	0.000138286	406	408
EPB41	-0.207723	2.35e-05	0.000139294	406	408
MAL	-0.207719	2.35e-05	0.000139302	406	406
CHTF18	-0.207693	2.35e-05	0.0001396	406	408
ZNF586	-0.207497	2.4e-05	0.000141904	406	408
RPSAP58	-0.207456	2.4e-05	0.000142404	406	408
POU5F1	-0.207422	2.41e-05	0.000142765	406	403
ODF4	-0.207401	2.42e-05	0.000142994	406	214
C6orf26	-0.207254	2.45e-05	0.000144862	406	408
RAD9A	-0.207251	2.45e-05	0.000144864	406	408
MAL2	-0.206886	2.53e-05	0.000149307	406	408
ZNF682	-0.20676	2.56e-05	0.000150906	406	408
C2orf66	-0.206605	2.6e-05	0.000152938	406	339
ARHGEF16	-0.206537	2.62e-05	0.000153759	406	408
LMBR1L	-0.206525	2.62e-05	0.00015389	406	408
LOC100128640	-0.206434	2.64e-05	0.000155092	406	408
GATA3	-0.206378	2.66e-05	0.000155795	406	408
TRIM27	-0.206323	2.67e-05	0.000156491	406	408
ZNF213	-0.206319	2.67e-05	0.000156504	406	408
SETD5	-0.206292	2.68e-05	0.000156859	406	408
WDR73	-0.206107	2.72e-05	0.000159312	406	408
ACOT11	-0.205996	2.75e-05	0.000160655	406	407
DCST1	-0.205859	2.79e-05	0.000162587	406	255
ZNF574	-0.205844	2.79e-05	0.000162762	406	408
GHRLOS	-0.205832	2.79e-05	0.000162898	406	407
RCC1	-0.205818	2.8e-05	0.000163022	406	408
RPSA	-0.205805	2.8e-05	0.000163121	406	408
RPL23A	-0.205805	2.8e-05	0.000163121	406	408
OMP	-0.205718	2.82e-05	0.000164282	406	218
NCRNA00107	-0.205705	2.82e-05	0.000164429	406	408
CHAD	-0.2057	2.83e-05	0.000164456	406	401
WDR6	-0.205672	2.83e-05	0.000164826	406	408
SLC25A36	-0.20558	2.86e-05	0.00016618	406	408
ADCY6	-0.205543	2.87e-05	0.00016669	406	408
C20orf203	-0.205539	2.87e-05	0.000166701	406	318
CCDC30	-0.20553	2.87e-05	0.000166788	406	408
MFSD8	-0.205468	2.89e-05	0.00016765	406	408
UQCR10	-0.205418	2.9e-05	0.000168263	406	408
ZNF497	-0.205236	2.95e-05	0.000170983	406	408
RPL15	-0.205062	3e-05	0.000173582	406	408
PGPEP1	-0.204941	3.03e-05	0.000175096	406	408
SFRS14	-0.204867	3.05e-05	0.000176242	406	408
PABPN1	-0.204749	3.08e-05	0.000177993	406	408
CCDC76	-0.204705	3.09e-05	0.000178598	406	408
FAM193B	-0.204634	3.12e-05	0.000179634	406	408
EME2	-0.204633	3.12e-05	0.000179634	406	405
PRR22	-0.204538	3.14e-05	0.000180921	406	408
CRIPAK	-0.204523	3.15e-05	0.000181128	406	408
KDM1A	-0.204469	3.16e-05	0.000181791	406	408
GPD1L	-0.204362	3.19e-05	0.000183437	406	408
NLK	-0.204308	3.21e-05	0.00018428	406	408
GRAMD1C	-0.204303	3.21e-05	0.000184305	406	408
AP1B1	-0.204226	3.23e-05	0.000185556	406	408
SOLH	-0.204151	3.26e-05	0.000186659	406	408
C2orf34	-0.204108	3.27e-05	0.000187228	406	408
LIN7B	-0.204062	3.28e-05	0.00018781	406	408
C2orf79	-0.203894	3.33e-05	0.000190315	406	408
SLTM	-0.20388	3.34e-05	0.000190492	406	408
NARFL	-0.203735	3.38e-05	0.000192807	406	408
ACOXL	-0.203692	3.39e-05	0.000193454	406	399
C17orf65	-0.203689	3.39e-05	0.000193454	406	408
DHRS13	-0.203604	3.42e-05	0.000194831	406	408
C2orf15	-0.203595	3.42e-05	0.000194935	406	408
FAM162A	-0.203547	3.44e-05	0.000195735	406	408
PRDX2	-0.203331	3.51e-05	0.000199492	406	408
MKRN2	-0.203259	3.53e-05	0.000200511	406	408
TUBGCP6	-0.203219	3.54e-05	0.000201181	406	408
AGAP3	-0.203188	3.55e-05	0.000201622	406	408
TULP1	-0.203125	3.57e-05	0.00020266	406	396
LOC100216545	-0.203075	3.59e-05	0.000203404	406	408
POLRMT	-0.203028	3.6e-05	0.000204226	406	408
CREB3L4	-0.203016	3.61e-05	0.000204384	406	408
CCDC14	-0.202988	3.62e-05	0.000204842	406	408
FAM84B	-0.202977	3.62e-05	0.000204989	406	408
ZMAT5	-0.202953	3.63e-05	0.000205373	406	408
DUSP28	-0.202876	3.65e-05	0.000206525	406	408
ZNF577	-0.202848	3.66e-05	0.000206884	406	408
SMARCC1	-0.202847	3.66e-05	0.000206884	406	408
PRPF4B	-0.202759	3.69e-05	0.000208303	406	408
PEMT	-0.202684	3.72e-05	0.000209606	406	408
VARS2	-0.202652	3.73e-05	0.000210151	406	408
ZNF296	-0.202588	3.75e-05	0.000211193	406	408
RPSAP9	-0.202357	3.83e-05	0.000215094	406	408
TUG1	-0.202331	3.84e-05	0.00021549	406	408
PLCXD1	-0.202324	3.84e-05	0.00021549	406	408
PLA2G6	-0.202249	3.87e-05	0.000216827	406	408
MLLT4	-0.202103	3.92e-05	0.000219265	406	408
RC3H1	-0.201988	3.96e-05	0.000221194	406	408
BAIAP3	-0.201987	3.96e-05	0.000221194	406	408
CYP2J2	-0.201949	3.97e-05	0.0002219	406	408
C16orf79	-0.201897	3.99e-05	0.000222875	406	408
TXNDC6	-0.201745	4.05e-05	0.000225622	406	392
CRLS1	-0.201557	4.11e-05	0.000229145	406	408
SETD4	-0.201489	4.14e-05	0.000230427	406	408
HKR1	-0.201455	4.15e-05	0.000230998	406	408
VWA5B1	-0.201394	4.18e-05	0.000232198	406	304
CG030	-0.201354	4.19e-05	0.000232841	406	408
YPEL1	-0.201285	4.22e-05	0.000234023	406	408
ABCC3	-0.201239	4.23e-05	0.000234801	406	408
LOC388152	-0.201181	4.26e-05	0.000235955	406	408
B4GALT4	-0.201154	4.27e-05	0.000236401	406	408
KIAA1107	-0.201128	4.28e-05	0.000236819	406	408
DNM1P35	-0.201088	4.29e-05	0.000237507	406	408
SERAC1	-0.201034	4.31e-05	0.000238489	406	408
CYP4A11	-0.200937	4.35e-05	0.000240447	406	265
ZNF664	-0.200924	4.36e-05	0.000240595	406	408
LOC80154	-0.200901	4.36e-05	0.000241021	406	408
LOC148413	-0.200874	4.38e-05	0.000241481	406	408
KIAA1530	-0.200829	4.39e-05	0.000242304	406	408
PALM3	-0.20081	4.4e-05	0.000242613	406	406
C10orf57	-0.200788	4.41e-05	0.000243008	406	408
CCL15	-0.200765	4.42e-05	0.000243362	406	323
LOC100129387	-0.200756	4.42e-05	0.000243494	406	408
STAG3L3	-0.200687	4.45e-05	0.000244743	406	408
GALE	-0.200645	4.47e-05	0.000245452	406	408
AP1M2	-0.200558	4.5e-05	0.000247158	406	408
TMTC4	-0.200533	4.51e-05	0.00024766	406	408
LOC148709	-0.200483	4.53e-05	0.000248615	406	401
TCHP	-0.200377	4.57e-05	0.000250857	406	408
TBC1D8	-0.20036	4.58e-05	0.0002511	406	408
PRICKLE4	-0.20035	4.58e-05	0.000251241	406	408
AFG3L1	-0.200278	4.61e-05	0.000252523	406	408
SLC28A1	-0.200269	4.62e-05	0.000252667	406	326
SULT2A1	-0.200219	4.64e-05	0.000253712	406	261
TMEM178	-0.200161	4.66e-05	0.000254894	406	406
MRI1	-0.199765	4.83e-05	0.000263248	406	408
DCI	-0.199711	4.85e-05	0.000264389	406	408
GTPBP3	-0.19965	4.88e-05	0.000265609	406	408
HERC2P2	-0.199597	4.9e-05	0.000266719	406	408
HOXB3	-0.199586	4.91e-05	0.000266895	406	408
FOXO4	-0.199571	4.91e-05	0.000267183	406	408
CHD7	-0.199497	4.95e-05	0.00026864	406	408
SFRS15	-0.199495	4.95e-05	0.00026864	406	408
C15orf56	-0.19944	4.97e-05	0.00026981	406	398
HPGD	-0.199344	5.01e-05	0.000271897	406	408
SETDB1	-0.199326	5.02e-05	0.00027226	406	408
SH2B1	-0.199285	5.04e-05	0.000273183	406	408
PI4KAP2	-0.19927	5.05e-05	0.000273354	406	407
DHX34	-0.199234	5.06e-05	0.000273888	406	408
PLA2G12A	-0.199231	5.06e-05	0.000273888	406	408
SCARNA7	-0.199093	5.13e-05	0.000277055	406	358
ZNF193	-0.199092	5.13e-05	0.000277055	406	408
DND1	-0.19908	5.13e-05	0.000277224	406	408
CECR2	-0.198999	5.17e-05	0.000278839	406	385
POGK	-0.198995	5.17e-05	0.000278866	406	408
COX5A	-0.198877	5.23e-05	0.000281408	406	408
GNRH2	-0.198792	5.27e-05	0.000283165	406	187
ZRANB2	-0.198752	5.28e-05	0.000284024	406	408
OCLN	-0.198631	5.34e-05	0.000286532	406	408
NKPD1	-0.198616	5.35e-05	0.000286827	406	404
ZNF69	-0.198599	5.36e-05	0.000287193	406	408
IYD	-0.198533	5.39e-05	0.000288706	406	346
TMEM139	-0.198485	5.41e-05	0.000289738	406	406
NCRNA00176	-0.198396	5.45e-05	0.000291613	406	407
NFXL1	-0.198335	5.48e-05	0.000293022	406	408
UCKL1AS	-0.198253	5.52e-05	0.000295	406	408
CSTB	-0.19823	5.53e-05	0.000295438	406	408
C22orf43	-0.198124	5.59e-05	0.000297907	406	338
DUS1L	-0.19797	5.66e-05	0.000301814	406	408
LOC284900	-0.197951	5.67e-05	0.00030213	406	408
GOLT1A	-0.197947	5.67e-05	0.00030213	406	403
LRP11	-0.197878	5.71e-05	0.000303649	406	408
ZNF133	-0.197717	5.79e-05	0.000307875	406	408
ZNF675	-0.197714	5.79e-05	0.000307875	406	408
OSBPL2	-0.197707	5.8e-05	0.000307935	406	408
TMEM134	-0.197683	5.81e-05	0.000308484	406	408
NIPSNAP1	-0.197564	5.87e-05	0.000311421	406	408
NCRNA00105	-0.197553	5.87e-05	0.000311622	406	408
B3GNT3	-0.197506	5.9e-05	0.00031277	406	406
LPCAT4	-0.197436	5.94e-05	0.000314277	406	408
SLC25A35	-0.197362	5.97e-05	0.000316169	406	408
CASP2	-0.197355	5.98e-05	0.000316261	406	408
WDR45	-0.19723	6.04e-05	0.00031943	406	408
IFT140	-0.197181	6.07e-05	0.000320727	406	408
PMPCB	-0.197164	6.08e-05	0.00032111	406	408
RPL32P3	-0.19709	6.12e-05	0.000323046	406	408
TUBB8	-0.197025	6.15e-05	0.000324549	406	408
PPARD	-0.196979	6.18e-05	0.00032579	406	408
TMUB1	-0.196952	6.19e-05	0.000326455	406	408
THRB	-0.196939	6.2e-05	0.00032674	406	408
GSTK1	-0.196934	6.2e-05	0.000326806	406	408
MYD88	-0.196864	6.24e-05	0.000328553	406	408
LYZL4	-0.196567	6.41e-05	0.000337051	406	112
ZNF37B	-0.196551	6.41e-05	0.00033735	406	408
LRRC1	-0.196524	6.43e-05	0.000337965	406	408
ANKRD54	-0.196466	6.46e-05	0.000339436	406	408
DCUN1D2	-0.19642	6.49e-05	0.000340425	406	408
LRTOMT	-0.196378	6.51e-05	0.000341331	406	408
ZNF554	-0.196362	6.52e-05	0.000341726	406	408
LOC400027	-0.196294	6.56e-05	0.000343475	406	408
SEMA3F	-0.196158	6.64e-05	0.000347326	406	408
ELF5	-0.196092	6.68e-05	0.000349156	406	392
LOC100129637	-0.196052	6.7e-05	0.000350295	406	408
ATP1A4	-0.195996	6.73e-05	0.000351736	406	341
SUDS3	-0.195963	6.75e-05	0.000352637	406	408
TBC1D20	-0.195927	6.77e-05	0.000353659	406	408
FAM13AOS	-0.195845	6.82e-05	0.000355844	406	408
CASZ1	-0.195826	6.83e-05	0.000356255	406	408
PEX10	-0.195739	6.89e-05	0.000358591	406	408
POM121	-0.195688	6.92e-05	0.000360051	406	408
DVL1	-0.195683	6.92e-05	0.000360051	406	408
CCNG2	-0.195643	6.94e-05	0.00036104	406	408
BMS1P5	-0.195623	6.96e-05	0.000361587	406	408
AARS2	-0.195593	6.97e-05	0.000362331	406	408
ZNF566	-0.195588	6.98e-05	0.000362331	406	408
FAM149B1	-0.195587	6.98e-05	0.000362331	406	408
GPT2	-0.195576	6.99e-05	0.000362595	406	408
ZNF335	-0.195559	7e-05	0.000363016	406	408
LETMD1	-0.195522	7.02e-05	0.000364118	406	408
BRD1	-0.195498	7.03e-05	0.000364689	406	408
YIPF2	-0.195401	7.09e-05	0.000367498	406	408
LYPLA1	-0.19538	7.11e-05	0.000368066	406	408
THOC2	-0.195349	7.12e-05	0.000368883	406	408
NCRNA00115	-0.195342	7.13e-05	0.000368991	406	408
GOLPH3L	-0.19532	7.14e-05	0.0003696	406	408
FAAH	-0.195313	7.15e-05	0.000369732	406	408
LOC100130015	-0.195304	7.15e-05	0.000369939	406	407
IDH1	-0.195194	7.22e-05	0.000373389	406	408
BNIPL	-0.195124	7.27e-05	0.000375388	406	408
RPP21	-0.195082	7.29e-05	0.000376464	406	408
GGT8P	-0.194843	7.45e-05	0.000383587	406	260
ANKS1A	-0.194779	7.49e-05	0.000385537	406	408
PDXDC1	-0.194676	7.55e-05	0.000388802	406	408
NDUFA7	-0.194665	7.56e-05	0.000389072	406	408
ACSF2	-0.194644	7.58e-05	0.000389382	406	408
CYP2C19	-0.194634	7.58e-05	0.000389521	406	163
SPDYE5	-0.194601	7.6e-05	0.000390419	406	403
LOC154761	-0.194587	7.61e-05	0.000390786	406	407
TCERG1	-0.194574	7.62e-05	0.00039112	406	408
NCOA5	-0.194558	7.63e-05	0.000391466	406	408
RAD52	-0.194494	7.67e-05	0.000393372	406	408
TSTD1	-0.194448	7.7e-05	0.000394658	406	408
SPACA4	-0.19442	7.72e-05	0.000395469	406	325
LOC100189589	-0.194414	7.73e-05	0.000395583	406	244
TSPAN6	-0.194387	7.75e-05	0.000396401	406	408
TNFAIP2	-0.194376	7.75e-05	0.000396532	406	408
OSBP2	-0.194375	7.75e-05	0.000396532	406	408
LEAP2	-0.194325	7.79e-05	0.000398047	406	398
DPM3	-0.194068	7.96e-05	0.00040638	406	408
STAP2	-0.194023	7.99e-05	0.000407858	406	408
MGST2	-0.194003	8.01e-05	0.000408236	406	408
C17orf96	-0.19397	8.03e-05	0.000409324	406	408
MBOAT7	-0.193868	8.1e-05	0.000412721	406	408
C1orf170	-0.193848	8.12e-05	0.000413223	406	407
RPL28	-0.193737	8.19e-05	0.00041667	406	408
C2orf68	-0.193723	8.2e-05	0.000417082	406	408
PRKCD	-0.193646	8.26e-05	0.000419639	406	408
ZNF772	-0.193567	8.31e-05	0.000422418	406	408
SLC44A2	-0.193538	8.34e-05	0.000423349	406	408
LOC100101266	-0.19347	8.38e-05	0.000425622	406	396
DRAM2	-0.193384	8.45e-05	0.000428374	406	408
PDE4C	-0.193363	8.46e-05	0.000429022	406	407
SELO	-0.193295	8.51e-05	0.00043138	406	408
CCNT2	-0.193294	8.51e-05	0.00043138	406	408
LOC256880	-0.193256	8.54e-05	0.00043258	406	403
PICK1	-0.19325	8.55e-05	0.000432591	406	408
WSB1	-0.193246	8.55e-05	0.000432629	406	408
RHPN1	-0.193118	8.64e-05	0.000436987	406	408
ACPL2	-0.193094	8.66e-05	0.000437754	406	408
ZDHHC6	-0.193048	8.7e-05	0.000439078	406	408
INA	-0.193043	8.7e-05	0.000439151	406	404
FUT9	-0.19302	8.72e-05	0.000439785	406	372
IMPG1	-0.192981	8.75e-05	0.000440936	406	347
GCOM1	-0.192901	8.81e-05	0.000443645	406	408
TMEM54	-0.192884	8.82e-05	0.000443919	406	408
NR2C2AP	-0.192882	8.82e-05	0.000443919	406	408
C21orf15	-0.192826	8.86e-05	0.000445935	406	357
TBX2	-0.192744	8.93e-05	0.000448896	406	408
GLB1L2	-0.192454	9.15e-05	0.000459287	406	407
TMC7	-0.192384	9.21e-05	0.000461487	406	408
ZNF320	-0.192383	9.21e-05	0.000461487	406	408
WDR27	-0.192351	9.23e-05	0.00046264	406	408
CDH23	-0.192257	9.31e-05	0.000466049	406	408
ACSL5	-0.192078	9.45e-05	0.000472413	406	408
ARHGAP12	-0.192064	9.46e-05	0.00047275	406	408
DQX1	-0.192032	9.49e-05	0.000473857	406	404
EZH1	-0.191982	9.53e-05	0.00047572	406	408
PRR15L	-0.191871	9.62e-05	0.000480035	406	402
FDPSL2A	-0.191859	9.63e-05	0.000480403	406	404
FEM1A	-0.191764	9.71e-05	0.00048395	406	408
CYP4Z2P	-0.191728	9.74e-05	0.000485218	406	337
SCNN1B	-0.191636	9.81e-05	0.000488542	406	405
DDX12	-0.191456	9.97e-05	0.000495532	406	408
GDF7	-0.191404	0.000100105	0.000497349	406	329
C22orf30	-0.191365	0.000100439	0.000498888	406	408
CYP2D7P1	-0.191305	0.000100959	0.000500969	406	404
TTR	-0.19127	0.000101258	0.000502333	406	227
GRTP1	-0.191246	0.000101465	0.000503072	406	408
FLNB	-0.191244	0.000101483	0.000503072	406	408
NFRKB	-0.191209	0.000101783	0.000504311	406	408
SLC37A4	-0.1912	0.000101864	0.000504394	406	408
FAM47E	-0.191106	0.000102683	0.000508019	406	405
BID	-0.191	0.000103615	0.000512503	406	408
WHAMM	-0.190991	0.00010369	0.000512745	406	408
SRRM2	-0.190915	0.000104367	0.000515839	406	408
REG4	-0.190824	0.00010518	0.00051909	406	355
PHF16	-0.190781	0.000105564	0.000520858	406	408
LOC100132247	-0.190686	0.000106419	0.000524302	406	408
FMO9P	-0.190639	0.000106846	0.000525888	406	362
ZNF620	-0.190515	0.000107976	0.000530668	406	408
C1orf210	-0.190491	0.000108199	0.000531632	406	403
OMA1	-0.190462	0.000108468	0.000532824	406	408
ZNF480	-0.190428	0.000108776	0.000533943	406	408
SLC11A2	-0.190412	0.000108928	0.000534434	406	408
C14orf148	-0.190343	0.00010957	0.000537054	406	399
SLC36A2	-0.190322	0.00010976	0.000537854	406	210
ATPIF1	-0.190315	0.000109823	0.000537948	406	408
FAM183A	-0.190236	0.000110566	0.000541142	406	395
ICA1	-0.190049	0.000112329	0.000549236	406	408
MFSD9	-0.18996	0.000113187	0.000553158	406	408
CAB39L	-0.189837	0.000114367	0.000558792	406	408
SLC39A5	-0.189818	0.000114555	0.00055942	406	339
ZNF14	-0.189815	0.00011458	0.00055942	406	408
KRT19	-0.189684	0.00011586	0.000565118	406	408
DBI	-0.189677	0.000115928	0.000565315	406	408
C19orf18	-0.189651	0.000116184	0.00056615	406	398
UBE4A	-0.189635	0.000116341	0.000566499	406	408
ZG16	-0.189624	0.000116445	0.000566869	406	161
POF1B	-0.189598	0.000116706	0.000567995	406	401
IGSF5	-0.189582	0.000116862	0.000568488	406	313
TMEM51	-0.189567	0.00011701	0.000568888	406	408
AGPHD1	-0.18955	0.000117182	0.000569378	406	408
GTF2B	-0.189515	0.00011753	0.000570766	406	408
ZNF615	-0.189478	0.0001179	0.000572423	406	408
C1orf172	-0.189455	0.00011813	0.000573261	406	405
KPRP	-0.189437	0.0001183	0.000573811	406	258
RPS18	-0.189422	0.000118452	0.000574408	406	408
AKD1	-0.189348	0.000119202	0.000577625	406	408
MDM4	-0.189173	0.000120972	0.000585498	406	408
TNNI2	-0.189167	0.000121029	0.000585573	406	406
ZNF350	-0.189164	0.000121063	0.000585573	406	408
C17orf100	-0.189147	0.000121234	0.000586196	406	408
CLDN23	-0.189105	0.000121668	0.000588014	406	408
SHROOM1	-0.189073	0.000121996	0.000589458	406	408
BTAF1	-0.189064	0.00012209	0.000589767	406	408
LOC643719	-0.188971	0.00012305	0.000594118	406	399
NAPEPLD	-0.188952	0.000123248	0.000594931	406	408
REPIN1	-0.188836	0.000124461	0.000600208	406	408
LOC100271832	-0.188831	0.000124507	0.000600288	406	158
FBRSL1	-0.188774	0.000125111	0.000602763	406	408
ZNF525	-0.188757	0.000125291	0.000603484	406	408
ALS2CL	-0.188669	0.000126222	0.00060753	406	408
CHP	-0.188598	0.000126978	0.000610587	406	408
PTK6	-0.188591	0.000127048	0.000610752	406	408
LOC284632	-0.188573	0.00012724	0.000611402	406	275
B3GALT5	-0.188546	0.000127533	0.00061252	406	344
SEMA4G	-0.188489	0.00012815	0.000615336	406	408
NDRG2	-0.188345	0.000129701	0.000622485	406	408
ZNF587	-0.188307	0.000130127	0.000624079	406	408
LOC284233	-0.188236	0.000130894	0.000626944	406	384
RPS8	-0.188188	0.000131431	0.000628981	406	408
FLJ12825	-0.188132	0.000132044	0.000631762	406	395
AMT	-0.188106	0.000132335	0.000632701	406	408
CCDC57	-0.18806	0.000132846	0.00063484	406	408
TMCO2	-0.187958	0.000133988	0.000639396	406	142
LOC220729	-0.187958	0.00013399	0.000639396	406	408
BCDIN3D	-0.187873	0.000134944	0.00064349	406	408
ST3GAL5	-0.187812	0.000135635	0.000646349	406	408
PHF12	-0.187801	0.000135763	0.000646779	406	408
PPCDC	-0.187733	0.000136538	0.000649693	406	408
TEDDM1	-0.18773	0.000136573	0.000649693	406	196
CDK10	-0.187723	0.000136649	0.000649764	406	408
LOC401588	-0.187692	0.00013701	0.000651018	406	408
MUM1	-0.187692	0.00013701	0.000651018	406	408
NECAB3	-0.187643	0.000137571	0.000653372	406	408
ANKRD56	-0.187599	0.000138085	0.000655501	406	406
WNT7B	-0.187576	0.000138348	0.000656598	406	408
NOXA1	-0.187564	0.000138481	0.000656919	406	407
SPDYE6	-0.187537	0.000138793	0.000658242	406	408
C11orf61	-0.187497	0.000139263	0.000659688	406	408
TTC31	-0.187426	0.000140098	0.000663488	406	408
FAM110A	-0.187421	0.000140149	0.000663575	406	408
ZNF616	-0.187385	0.000140578	0.000665061	406	408
UPK3A	-0.187383	0.000140596	0.000665061	406	385
TRIM26	-0.187322	0.00014132	0.000667946	406	408
EGFL8	-0.18732	0.000141339	0.000667946	406	408
ACCN5	-0.187249	0.000142177	0.000671273	406	93
ACRBP	-0.186942	0.000145876	0.000686632	406	408
ZNF763	-0.186935	0.000145954	0.00068684	406	408
C1orf125	-0.1869	0.00014638	0.000688682	406	335
DECR2	-0.186649	0.000149477	0.000702431	406	408
STK36	-0.18655	0.000150719	0.000707436	406	408
SF3A2	-0.186455	0.000151908	0.000712019	406	408
VN1R1	-0.186449	0.000151989	0.00071223	406	405
ZNF165	-0.186252	0.000154499	0.000723005	406	408
SH2D7	-0.186252	0.000154505	0.000723005	406	324
ZNF606	-0.186216	0.000154961	0.000724973	406	408
CCDC84	-0.186196	0.000155227	0.000725877	406	408
PTPN23	-0.186168	0.000155579	0.000727356	406	408
EPHA1	-0.186164	0.000155637	0.000727454	406	408
KRT20	-0.186009	0.000157646	0.000735814	406	375
LRRC8E	-0.185985	0.00015796	0.000737109	406	408
PSD4	-0.185916	0.000158871	0.000741017	406	408
RAB11FIP1	-0.185897	0.000159116	0.000741988	406	408
CCDC157	-0.185871	0.000159466	0.000743446	406	408
SNORD10	-0.185828	0.00016004	0.000745427	406	281
CASP9	-0.18577	0.000160808	0.000747964	406	408
FBXO41	-0.185764	0.000160887	0.000748053	406	408
C17orf86	-0.185714	0.000161554	0.000750563	406	408
CDC42BPG	-0.18569	0.000161878	0.000751894	406	408
ZNF485	-0.185664	0.000162223	0.000753322	406	408
EFCAB3	-0.185644	0.000162493	0.000754401	406	304
RBM5	-0.18563	0.00016268	0.000754745	406	408
GTPBP2	-0.185597	0.000163128	0.00075638	406	408
ZNF439	-0.185596	0.000163146	0.00075638	406	408
RHOU	-0.185553	0.000163727	0.000758724	406	408
CCDC142	-0.185509	0.00016433	0.000761165	406	408
CYB561D1	-0.185421	0.000165522	0.000766331	406	408
ZNF57	-0.1854	0.000165816	0.000767516	406	408
RNF123	-0.185333	0.000166738	0.000771011	406	408
LOC150776	-0.185331	0.000166763	0.000771011	406	408
ZNF445	-0.185269	0.000167619	0.000774431	406	408
LOC100272146	-0.185241	0.000168002	0.000776024	406	408
CLK2P	-0.185224	0.000168247	0.000776973	406	408
ACOX3	-0.185197	0.000168619	0.000778514	406	408
FAM190A	-0.185178	0.000168888	0.000779575	406	401
TMEM105	-0.185126	0.000169614	0.000782565	406	387
C20orf70	-0.185096	0.000170027	0.000783799	406	149
C2orf29	-0.185096	0.000170038	0.000783799	406	408
SPINT1	-0.185047	0.000170728	0.000786438	406	408
MORN1	-0.184927	0.000172418	0.000792996	406	408
AMY2B	-0.18487	0.00017324	0.000796546	406	408
GUCA2A	-0.184806	0.00017416	0.000800591	406	254
RIBC1	-0.184734	0.000175184	0.000804563	406	408
GPR160	-0.184678	0.000176006	0.000807816	406	408
C20orf195	-0.184579	0.000177439	0.000813244	406	402
ZBTB48	-0.184516	0.000178371	0.000817142	406	408
ANKRD46	-0.184429	0.000179649	0.000822429	406	408
C19orf76	-0.184403	0.000180034	0.000824006	406	408
TRIM52	-0.18437	0.000180524	0.000826061	406	408
HECTD3	-0.184356	0.000180735	0.000826835	406	408
EPS8L1	-0.184226	0.000182683	0.000835175	406	408
ZNF814	-0.184188	0.000183255	0.000837411	406	408
TMEM125	-0.183934	0.000187116	0.000853302	406	406
PAQR7	-0.183921	0.000187316	0.000853825	406	408
FAM108C1	-0.183915	0.000187408	0.000854048	406	408
SETD6	-0.183882	0.000187913	0.000856158	406	408
NRF1	-0.18387	0.000188103	0.000856827	406	408
FAM13A	-0.183838	0.000188601	0.000858901	406	408
C16orf93	-0.183699	0.000190756	0.000867531	406	408
MLLT6	-0.183626	0.000191901	0.000872021	406	408
ZNF76	-0.183609	0.000192166	0.000872955	406	408
KIAA0895L	-0.183566	0.000192843	0.000875437	406	408
PDE8A	-0.183489	0.000194076	0.000880437	406	408
OR13A1	-0.183422	0.000195138	0.000884251	406	390
ZNF837	-0.183329	0.000196631	0.000890013	406	408
ZNF74	-0.183263	0.000197697	0.000894588	406	408
MED12	-0.183195	0.000198794	0.000898787	406	408
C15orf28	-0.183189	0.000198904	0.000899083	406	372
MOGS	-0.183159	0.000199384	0.000901049	406	408
C19orf36	-0.183156	0.000199432	0.000901064	406	408
CCDC130	-0.183119	0.000200042	0.000903412	406	408
ZC3H3	-0.183056	0.000201076	0.000907469	406	408
AKR1A1	-0.183049	0.000201184	0.000907751	406	408
LOC148696	-0.18297	0.000202497	0.000913139	406	310
C7orf47	-0.182947	0.000202874	0.000914345	406	408
MYT1	-0.182865	0.000204233	0.000920058	406	349
ASB14	-0.182835	0.000204733	0.000921896	406	408
RPS6	-0.182818	0.000205027	0.000923012	406	408
SCGB2A1	-0.182787	0.000205546	0.000925142	406	196
C3orf42	-0.182772	0.000205791	0.000926036	406	408
ZNF20	-0.182648	0.00020789	0.000934643	406	408
FSTL4	-0.182591	0.000208854	0.000938765	406	396
NBR2	-0.182557	0.000209433	0.000941129	406	408
SIGLEC15	-0.182499	0.000210427	0.000944778	406	401
TMEM154	-0.182429	0.000211634	0.000949771	406	408
S100A1	-0.182402	0.000212089	0.000951598	406	408
SLC1A6	-0.182372	0.000212621	0.000953346	406	335
ZNF662	-0.182357	0.000212874	0.000954268	406	408
TLE2	-0.182296	0.00021393	0.000958789	406	408
PNPLA2	-0.182279	0.000214234	0.000959711	406	408
RPUSD3	-0.182276	0.00021428	0.000959711	406	408
C9orf116	-0.182213	0.000215383	0.000964005	406	408
RBM47	-0.182194	0.000215717	0.000965284	406	408
FGFR3	-0.182169	0.000216152	0.000966799	406	408
LRP5L	-0.182164	0.000216245	0.000966999	406	408
C7orf23	-0.182117	0.00021707	0.000970058	406	408
EXOC7	-0.182064	0.000218006	0.000973916	406	408
TMEM79	-0.182063	0.000218034	0.000973916	406	408
LOC653113	-0.18202	0.000218794	0.000977092	406	408
WNT8B	-0.181982	0.000219476	0.000979482	406	304
ZNF84	-0.181935	0.000220311	0.000982553	406	408
C2orf82	-0.181856	0.000221732	0.000987573	406	370
SMCR5	-0.181797	0.000222791	0.000992068	406	246
DLEC1	-0.181775	0.000223189	0.000993401	406	400
NGLY1	-0.181744	0.000223752	0.000995461	406	408
CBY1	-0.181722	0.000224154	0.000996587	406	408
LRP5	-0.18169	0.000224745	0.000998994	406	408
CBLC	-0.181516	0.000227926	0.00100978	406	404
FASTK	-0.181405	0.000229996	0.00101737	406	408
SCAND2	-0.181373	0.000230597	0.0010198	406	408
ZNF195	-0.181321	0.000231566	0.00102296	406	408
RASEF	-0.181301	0.000231935	0.00102414	406	391
C14orf184	-0.181259	0.000232734	0.00102745	406	303
C6orf70	-0.181214	0.000233572	0.00103046	406	408
ACTR3B	-0.181175	0.000234324	0.00103348	406	408
PLS1	-0.181159	0.00023462	0.0010344	406	408
DDX55	-0.18113	0.000235179	0.00103641	406	408
CDK5RAP3	-0.181088	0.000235972	0.00103968	406	408
ZNF627	-0.181012	0.000237435	0.00104589	406	408
TNFRSF21	-0.180956	0.000238513	0.00104996	406	408
KLHDC9	-0.180956	0.000238516	0.00104996	406	406
LUC7L	-0.180951	0.000238613	0.00105016	406	408
CNOT10	-0.180928	0.000239041	0.00105181	406	408
PDDC1	-0.180896	0.000239666	0.00105387	406	408
TMEM57	-0.180728	0.000242936	0.00106568	406	408
SPHK2	-0.180672	0.000244038	0.00107004	406	408
CCDC125	-0.180667	0.000244145	0.00107028	406	408
TMEM86B	-0.180637	0.000244735	0.00107263	406	408
PLXNB2	-0.180589	0.000245676	0.00107628	406	408
XYLB	-0.18056	0.000246265	0.00107863	406	408
C9orf173	-0.180369	0.000250074	0.00109435	406	292
CATSPERB	-0.180296	0.000251551	0.00109951	406	384
CUL7	-0.180295	0.000251582	0.00109951	406	408
RBM33	-0.180265	0.00025218	0.00110189	406	408
WDR13	-0.180033	0.000256937	0.00112145	406	408
MED11	-0.179957	0.000258524	0.00112813	406	408
SPINK4	-0.179809	0.000261621	0.00114115	406	251
ERCC5	-0.179673	0.000264475	0.00115309	406	408
APOL4	-0.179669	0.000264575	0.00115328	406	408
FOXA1	-0.179576	0.000266546	0.00116036	406	406
PLCD3	-0.179548	0.000267149	0.00116273	406	408
DAK	-0.179485	0.000268514	0.00116816	406	408
CCBL2	-0.17947	0.000268821	0.00116924	406	408
SLC45A3	-0.179381	0.000270757	0.00117614	406	408
ZNF264	-0.179377	0.000270844	0.00117626	406	408
HSD17B7P2	-0.179358	0.000271248	0.00117776	406	408
SACM1L	-0.179315	0.000272187	0.00118132	406	408
ZKSCAN1	-0.179265	0.000273281	0.0011853	406	408
CAPN10	-0.179142	0.000275998	0.00119631	406	408
KIAA1143	-0.1791	0.000276922	0.00120006	406	408
FKBP4	-0.179085	0.00027725	0.0012011	406	408
ZNF85	-0.178971	0.000279789	0.00121169	406	408
PLEKHN1	-0.178947	0.000280329	0.00121351	406	407
UPF3A	-0.178918	0.000280974	0.00121604	406	408
SCRN2	-0.178839	0.000282767	0.00122328	406	408
IHH	-0.178808	0.000283462	0.00122601	406	336
AGBL2	-0.178733	0.000285177	0.00123263	406	408
ELMO3	-0.178706	0.000285793	0.00123476	406	408
ZNF513	-0.178582	0.000288633	0.00124569	406	408
ZDHHC11	-0.178457	0.00029153	0.00125792	406	407
DCDC2B	-0.178395	0.000292969	0.00126304	406	182
ARF5	-0.17837	0.000293567	0.00126508	406	408
LOC100132354	-0.178269	0.000295927	0.0012747	406	305
ANKRD9	-0.178241	0.000296589	0.00127703	406	408
POLR2H	-0.178241	0.000296596	0.00127703	406	408
LIPE	-0.178216	0.000297184	0.00127902	406	408
LIPH	-0.178211	0.000297301	0.00127924	406	406
NAA40	-0.178149	0.000298784	0.00128452	406	408
FITM1	-0.178078	0.000300472	0.0012915	406	407
ETV2	-0.177882	0.0003052	0.00130874	406	408
TOMM34	-0.177858	0.000305766	0.00131088	406	408
ADAMTS13	-0.177831	0.000306439	0.00131349	406	408
BRAF	-0.177787	0.000307503	0.00131748	406	408
RPP38	-0.177772	0.000307864	0.00131875	406	408
TIMM17B	-0.177704	0.000309538	0.00132451	406	408
UCP3	-0.177617	0.000311691	0.00133286	406	408
GLTSCR1	-0.17751	0.000314354	0.00134267	406	408
OVOL2	-0.177508	0.000314386	0.00134267	406	402
LOC100132832	-0.177498	0.000314653	0.00134352	406	402
PRR5-ARHGAP8	-0.177421	0.00031657	0.00135027	406	392
RBM39	-0.177408	0.000316908	0.00135143	406	408
RAF1	-0.177392	0.000317307	0.00135268	406	408
XPC	-0.177391	0.000317337	0.00135268	406	408
ETV4	-0.177288	0.000319929	0.00136286	406	408
PLEKHH3	-0.177223	0.000321582	0.00136961	406	408
UGT1A1	-0.177211	0.000321897	0.00137066	406	350
BPHL	-0.177194	0.000322326	0.00137219	406	408
RPL19	-0.177145	0.000323579	0.00137694	406	408
TCF3	-0.17712	0.000324213	0.00137906	406	408
PRKRIP1	-0.177107	0.000324549	0.00138019	406	408
ZNF302	-0.176984	0.000327737	0.00139139	406	408
HDAC1	-0.176961	0.000328339	0.00139365	406	408
APOF	-0.176909	0.000329682	0.00139898	406	160
MYBBP1A	-0.176907	0.000329733	0.00139898	406	408
ZMYM2	-0.176865	0.000330831	0.00140304	406	408
FBXL6	-0.176851	0.000331205	0.00140433	406	408
PRPF40B	-0.176843	0.00033142	0.00140494	406	408
CXorf23	-0.17681	0.000332273	0.00140737	406	408
EIF4ENIF1	-0.176791	0.000332764	0.00140915	406	408
PPOX	-0.176698	0.00033524	0.00141874	406	408
LOC550643	-0.176683	0.000335636	0.00142011	406	408
TACSTD2	-0.176619	0.000337323	0.00142605	406	408
FBRS	-0.176596	0.000337956	0.00142812	406	408
SMAD6	-0.176559	0.000338945	0.00143178	406	408
AIFM3	-0.176558	0.000338964	0.00143178	406	408
PABPC1P2	-0.176533	0.000339641	0.00143373	406	261
TMEM102	-0.176529	0.000339748	0.00143388	406	408
CDRT4	-0.176502	0.000340461	0.00143606	406	408
DET1	-0.176481	0.00034104	0.00143812	406	408
RHBDL2	-0.176473	0.000341238	0.00143865	406	408
HDDC3	-0.176339	0.000344858	0.00145208	406	408
FAM86D	-0.176246	0.000347409	0.0014616	406	408
C2CD2	-0.176209	0.000348422	0.00146555	406	408
DDA1	-0.176149	0.000350078	0.00147221	406	408
FAM83H	-0.176112	0.000351102	0.0014762	406	408
ALDH5A1	-0.176073	0.000352171	0.00148008	406	408
KIAA1244	-0.176054	0.000352712	0.00148204	406	408
ZNF219	-0.176038	0.000353153	0.00148327	406	408
CXorf27	-0.176028	0.000353426	0.00148411	406	69
C6orf163	-0.175981	0.000354735	0.00148929	406	405
CLVS1	-0.175923	0.000356378	0.00149556	406	393
ZNF222	-0.175899	0.00035705	0.00149807	406	408
CAPN13	-0.175879	0.000357597	0.00149974	406	360
NDUFAF3	-0.175842	0.000358637	0.00150316	406	408
CCDC71	-0.175837	0.000358794	0.0015035	406	408
KIAA0195	-0.175833	0.000358909	0.00150367	406	408
MAMDC4	-0.17576	0.000360954	0.00151113	406	408
LOC729234	-0.175752	0.000361179	0.00151128	406	408
C16orf13	-0.175721	0.000362065	0.00151467	406	408
LOC283392	-0.175707	0.000362462	0.00151602	406	345
AES	-0.175664	0.000363713	0.00152061	406	408
ZNF205	-0.175574	0.00036628	0.00153007	406	408
CCDC12	-0.175561	0.00036666	0.00153102	406	408
SLFNL1	-0.175477	0.000369086	0.00154051	406	406
PLEKHA9	-0.175399	0.000371336	0.00154861	406	408
CCL14-CCL15	-0.175323	0.000373577	0.00155731	406	160
CYP4A22	-0.175215	0.000376745	0.00156913	406	147
SLC5A7	-0.175213	0.000376804	0.00156913	406	304
TREX1	-0.175179	0.000377811	0.00157267	406	408
TAS2R38	-0.17515	0.000378665	0.00157557	406	260
CPSF3L	-0.175009	0.000382874	0.00159275	406	408
C19orf33	-0.175004	0.000383017	0.00159302	406	408
SLC25A42	-0.17498	0.000383764	0.00159546	406	408
SPERT	-0.174845	0.000387832	0.00161171	406	398
C4orf19	-0.174825	0.000388446	0.00161392	406	405
UGT2A3	-0.174814	0.000388774	0.00161495	406	158
TELO2	-0.174773	0.000390008	0.00161939	406	408
GRHL2	-0.174655	0.000393644	0.00163281	406	407
WFDC10A	-0.174649	0.000393833	0.00163326	406	104
CLCN2	-0.174642	0.000394035	0.00163342	406	408
SLC19A1	-0.174577	0.000396048	0.00164041	406	408
C17orf56	-0.174541	0.000397161	0.00164434	406	408
NPAS2	-0.174396	0.000401678	0.00166132	406	408
FOXD4L3	-0.174379	0.000402221	0.00166288	406	190
LOC219347	-0.174263	0.000405861	0.00167655	406	408
RPIA	-0.174255	0.000406113	0.00167725	406	408
FAM100B	-0.174159	0.000409174	0.00168884	406	408
SUZ12P	-0.17404	0.000413007	0.00170326	406	408
PELP1	-0.174005	0.00041412	0.0017075	406	408
RPL4	-0.173909	0.000417233	0.00171857	406	408
SFRS8	-0.173856	0.000418947	0.00172527	406	408
GUCY2GP	-0.173825	0.000419973	0.00172914	406	74
LOC400752	-0.173819	0.000420162	0.00172956	406	408
EMX1	-0.173811	0.000420421	0.00173028	406	355
SFRS4	-0.173763	0.000422005	0.00173573	406	408
KIAA0776	-0.17375	0.000422419	0.00173682	406	408
PAR1	-0.173747	0.000422531	0.00173682	406	213
NLRP9	-0.173697	0.000424165	0.00174282	406	396
TCAP	-0.173669	0.000425085	0.00174553	406	406
LRRC39	-0.173628	0.000426438	0.00175073	406	399
TPPP2	-0.17362	0.000426703	0.0017511	406	179
COPG2	-0.173554	0.000428928	0.00175951	406	408
LRIT3	-0.173553	0.000428929	0.00175951	406	388
AGER	-0.173539	0.00042942	0.00176117	406	408
GLTSCR2	-0.173491	0.000431016	0.00176663	406	408
TSC1	-0.173451	0.000432358	0.0017714	406	408
LRRC14	-0.173416	0.000433548	0.00177592	406	408
YDJC	-0.173387	0.000434509	0.00177949	406	408
IRF5	-0.173372	0.000435004	0.00178115	406	408
C19orf46	-0.173353	0.000435653	0.00178308	406	406
PPL	-0.173348	0.000435816	0.00178338	406	408
ID1	-0.173242	0.000439419	0.00179666	406	408
TTLL9	-0.17319	0.000441189	0.00180353	406	405
UGT2B28	-0.173187	0.000441291	0.00180358	406	224
ZNF175	-0.173135	0.000443094	0.00180947	406	408
SBK1	-0.173053	0.000445922	0.00181917	406	408
ZNF16	-0.173013	0.000447315	0.00182374	406	408
C17orf68	-0.172945	0.000449675	0.00183224	406	408
ZCCHC8	-0.172931	0.000450149	0.00183343	406	408
CCDC17	-0.172853	0.000452892	0.00184311	406	407
LRRC37A2	-0.17284	0.00045334	0.00184455	406	408
LCE1E	-0.172811	0.000454343	0.00184826	406	245
C9orf7	-0.172744	0.000456709	0.00185638	406	408
SETMAR	-0.172675	0.000459161	0.00186558	406	408
SNORA72	-0.172654	0.000459904	0.00186823	406	200
ZNF709	-0.172578	0.000462602	0.00187804	406	408
RPL18	-0.172515	0.000464882	0.00188577	406	408
NEDD4L	-0.172464	0.000466726	0.0018921	406	408
BAIAP2L1	-0.17244	0.000467575	0.00189498	406	408
IQCH	-0.172439	0.000467625	0.00189498	406	408
ENSA	-0.172406	0.000468825	0.00189946	406	408
MFAP3L	-0.172378	0.000469824	0.00190312	406	408
RBM25	-0.172369	0.000470146	0.00190333	406	408
SPDYE1	-0.172366	0.000470243	0.00190333	406	408
CNDP1	-0.17236	0.000470475	0.00190345	406	307
C1orf93	-0.172317	0.000472053	0.00190907	406	408
ARID2	-0.172309	0.000472326	0.00190979	406	408
C17orf82	-0.172221	0.000475551	0.00192127	406	407
KRTAP5-3	-0.172209	0.00047599	0.00192266	406	47
NUDT13	-0.172143	0.000478434	0.00193166	406	408
TMEM62	-0.171979	0.000484505	0.0019532	406	408
TMEM163	-0.171979	0.000484523	0.0019532	406	408
FAM54B	-0.171932	0.000486282	0.00195989	406	408
NPHS2	-0.171891	0.000487788	0.00196517	406	162
UBXN11	-0.171862	0.000488881	0.00196759	406	408
PCDH1	-0.17185	0.000489338	0.00196864	406	408
ZNF441	-0.171839	0.000489742	0.00196987	406	408
HOXB6	-0.171819	0.000490522	0.00197194	406	408
LOC642846	-0.171818	0.00049055	0.00197194	406	408
ZDHHC23	-0.171691	0.000495381	0.00199016	406	408
SKINTL	-0.171631	0.00049766	0.00199892	406	205
CTSL3	-0.171599	0.000498885	0.00200343	406	47
REXO1	-0.171532	0.000501473	0.00201302	406	408
ZNF451	-0.171483	0.00050336	0.00201857	406	408
GJA9	-0.171379	0.00050738	0.00203388	406	408
LY6G5B	-0.171371	0.000507708	0.00203439	406	408
DECR1	-0.171326	0.000509467	0.00204102	406	408
PRINS	-0.171317	0.000509809	0.00204199	406	381
PLCD1	-0.17129	0.000510884	0.00204588	406	408
ALDH4A1	-0.171246	0.00051259	0.00205149	406	408
ATXN2	-0.171168	0.000515673	0.00206094	406	408
C11orf35	-0.17116	0.000515989	0.00206139	406	407
UCP2	-0.17107	0.000519553	0.00207314	406	408
ESRP1	-0.171054	0.000520211	0.00207499	406	408
FOXQ1	-0.171054	0.000520223	0.00207499	406	407
LOC400927	-0.170961	0.000523945	0.00208776	406	405
SPATA5L1	-0.17095	0.000524387	0.00208911	406	408
GFOD2	-0.170898	0.000526471	0.00209616	406	408
FZD5	-0.170841	0.000528753	0.00210357	406	408
FLJ10213	-0.17076	0.000532053	0.00211544	406	400
HSD3B1	-0.170733	0.000533165	0.00211902	406	261
RPS7	-0.170691	0.000534864	0.00212493	406	408
ZNF766	-0.170678	0.00053539	0.00212628	406	408
ZNF605	-0.170654	0.000536395	0.00212933	406	408
GRID2IP	-0.170634	0.000537194	0.0021318	406	395
CIAO1	-0.170633	0.000537231	0.0021318	406	408
LUC7L2	-0.170531	0.00054147	0.0021465	406	408
RPS11	-0.170421	0.000546017	0.00216239	406	408
PFKL	-0.170377	0.000547858	0.00216925	406	408
GPR179	-0.170241	0.000553594	0.00219023	406	356
RPLP0	-0.170169	0.000556632	0.00220095	406	408
CDYL	-0.170131	0.000558256	0.0022065	406	408
DLX3	-0.170081	0.000560395	0.00221408	406	401
RFWD2	-0.169979	0.000564774	0.00222962	406	408
SNRNP70	-0.169934	0.000566687	0.00223629	406	408
LRRC46	-0.169879	0.000569098	0.00224493	406	408
CMTM4	-0.169764	0.000574063	0.00226407	406	408
GEMIN7	-0.169717	0.00057615	0.00227006	406	408
PTOV1	-0.169705	0.000576671	0.00227122	406	408
NCRNA00204B	-0.169659	0.000578687	0.00227796	406	403
CCNG1	-0.16957	0.000582635	0.00229066	406	408
MSX2P1	-0.169555	0.000583278	0.00229184	406	373
C7orf55	-0.169526	0.000584594	0.00229611	406	408
PEX1	-0.169514	0.000585121	0.00229773	406	408
ERAS	-0.169438	0.000588497	0.00230963	406	299
ATG4B	-0.169427	0.000589005	0.00231104	406	408
PLAC2	-0.169394	0.000590459	0.00231501	406	408
LRRC37A	-0.169392	0.000590559	0.00231501	406	408
SAFB2	-0.169374	0.000591366	0.00231771	406	408
WDR85	-0.169255	0.000596748	0.00233607	406	408
DCLRE1C	-0.169229	0.000597926	0.00234022	406	408
C12orf51	-0.169196	0.000599396	0.00234506	406	408
HSD17B2	-0.169161	0.000601015	0.00235002	406	408
PCK2	-0.169133	0.000602303	0.0023546	406	408
PNPLA8	-0.169036	0.000606751	0.00236968	406	408
OVCH2	-0.169032	0.000606916	0.00236986	406	325
ZNF160	-0.169012	0.000607854	0.00237259	406	408
BAT1	-0.168968	0.000609857	0.00237872	406	408
PTK2	-0.168967	0.000609899	0.00237872	406	408
RAB17	-0.168806	0.000617394	0.00240562	406	408
SMARCA4	-0.168794	0.00061795	0.00240685	406	408
TMEM41A	-0.168753	0.000619901	0.00241398	406	408
HSP90AB4P	-0.168707	0.000622018	0.00242128	406	366
LOC149134	-0.168624	0.000625978	0.00243528	406	404
TTC19	-0.168605	0.000626842	0.00243789	406	408
VPS33B	-0.168588	0.000627651	0.00244037	406	408
HOXB5	-0.168536	0.00063016	0.00244869	406	408
THAP3	-0.168506	0.000631579	0.00245373	406	408
SLC6A4	-0.16848	0.000632835	0.00245766	406	366
DIS3L	-0.168379	0.000637676	0.00247454	406	408
FOXP4	-0.168373	0.000637964	0.0024747	406	408
RAPH1	-0.168363	0.000638413	0.00247549	406	408
SLC16A13	-0.168273	0.000642763	0.00249091	406	408
PPP1R13L	-0.168264	0.00064323	0.00249176	406	408
CCNL1	-0.168255	0.00064366	0.00249294	406	408
ARHGAP23	-0.168173	0.000647664	0.00250699	406	408
ELOVL6	-0.168131	0.000649702	0.00251439	406	408
PCSK4	-0.168122	0.000650156	0.00251567	406	407
DNAJC16	-0.16806	0.000653216	0.0025261	406	408
SLC15A1	-0.168059	0.000653231	0.0025261	406	402
FXYD3	-0.168042	0.000654094	0.00252895	406	406
DHRS7B	-0.167896	0.000661335	0.00255399	406	408
CXorf30	-0.167809	0.000665653	0.00256968	406	304
SPDYE8P	-0.167804	0.0006659	0.00256985	406	408
SERPINA7	-0.167609	0.000675786	0.00260478	406	122
PPP1R10	-0.167527	0.000679935	0.00261977	406	408
PROM2	-0.167474	0.000682651	0.00262821	406	408
HEATR5B	-0.167387	0.000687149	0.00264401	406	408
LCA5L	-0.167374	0.00068783	0.00264511	406	408
GHRHR	-0.167357	0.000688688	0.00264739	406	79
LOC284379	-0.167345	0.000689332	0.0026491	406	299
ZNF180	-0.16731	0.000691141	0.00265529	406	408
IMP3	-0.167261	0.000693667	0.00266346	406	408
ZNF254	-0.167215	0.000696065	0.00267114	406	408
COIL	-0.167206	0.000696549	0.00267197	406	408
GDPD2	-0.16709	0.000702644	0.00269123	406	393
CCDC18	-0.167082	0.000703068	0.00269234	406	408
C17orf44	-0.167063	0.000704057	0.00269561	406	408
ZNF75D	-0.167013	0.000706693	0.00270467	406	408
GRAMD3	-0.166954	0.000709814	0.00271558	406	408
PSD2	-0.166903	0.000712537	0.00272444	406	387
C1orf201	-0.166898	0.000712827	0.00272503	406	408
C16orf3	-0.166887	0.000713423	0.00272651	406	364
CPAMD8	-0.166883	0.000713648	0.00272661	406	408
MNX1	-0.166878	0.000713903	0.00272672	406	384
C4orf23	-0.166867	0.000714478	0.00272822	406	408
MTUS2	-0.166849	0.000715448	0.00273088	406	384
PSMD6	-0.16684	0.00071592	0.00273216	406	408
APOL2	-0.16676	0.000720244	0.00274762	406	408
ZGLP1	-0.166718	0.000722501	0.0027557	406	408
INO80C	-0.166703	0.000723324	0.00275832	406	408
SLC41A3	-0.166672	0.000724991	0.00276361	406	408
TRA2A	-0.166669	0.000725125	0.00276361	406	408
ATP5G2	-0.166632	0.000727182	0.00276934	406	408
OR9K2	-0.166616	0.000728055	0.0027715	406	87
BMP3	-0.166567	0.000730718	0.00277964	406	392
MLPH	-0.166438	0.000737761	0.00280537	406	408
ELF4	-0.166418	0.000738895	0.00280915	406	408
ZBTB12	-0.166299	0.000745492	0.00283208	406	408
ANKDD1A	-0.166249	0.000748249	0.00284094	406	408
ZNF564	-0.166146	0.000754024	0.00286124	406	408
ZNF444	-0.166109	0.000756151	0.00286822	406	408
G6PC	-0.166056	0.000759119	0.00287785	406	153
KHNYN	-0.166052	0.000759375	0.00287827	406	408
ZNF141	-0.165941	0.000765646	0.00289985	406	408
C7orf68	-0.165902	0.000767864	0.00290738	406	408
SNHG9	-0.165901	0.000767923	0.00290738	406	408
TTC23L	-0.165897	0.000768154	0.0029077	406	394
SFRS1	-0.165869	0.000769764	0.00291285	406	408
INS-IGF2	-0.165865	0.000769988	0.00291285	406	267
MIF	-0.165864	0.000770072	0.00291285	406	408
NPIP	-0.165837	0.000771648	0.00291762	406	408
RHOT2	-0.165825	0.000772337	0.00291968	406	408
NIPAL1	-0.165747	0.00077678	0.00293536	406	405
PRPF38B	-0.165696	0.00077974	0.00294489	406	408
C6orf124	-0.165691	0.000780026	0.00294541	406	399
MYCBP	-0.165624	0.000783958	0.00295803	406	408
LOC729375	-0.165621	0.000784106	0.00295803	406	408
ALG13	-0.165575	0.000786797	0.00296707	406	408
CNOT4	-0.165568	0.000787251	0.00296822	406	408
TMEM168	-0.1655	0.000791189	0.00298251	406	408
LOC80054	-0.165444	0.0007945	0.00299161	406	408
MAPK15	-0.165397	0.000797312	0.00300107	406	405
C17orf97	-0.165316	0.000802078	0.00301731	406	408
PIK3R2	-0.165259	0.000805527	0.00302858	406	408
TADA1	-0.1652	0.000809017	0.00303999	406	408
MCEE	-0.165187	0.000809853	0.00304257	406	408
TDRG1	-0.165155	0.000811738	0.0030485	406	229
CCDC24	-0.165111	0.000814391	0.00305789	406	408
NPPA	-0.165104	0.000814821	0.00305893	406	360
ABHD5	-0.165029	0.000819344	0.00307246	406	408
TTYH1	-0.165008	0.000820623	0.00307611	406	406
LIG1	-0.164988	0.000821839	0.00307952	406	408
ZNF621	-0.164973	0.000822787	0.00308249	406	408
FBXL12	-0.164878	0.000828599	0.00310311	406	408
FAM186A	-0.164768	0.000835401	0.00312508	406	399
WASH5P	-0.16468	0.000840802	0.00314263	406	408
SNTN	-0.164679	0.000840876	0.00314263	406	205
AZI1	-0.164633	0.000843739	0.00315156	406	408
C17orf61	-0.164623	0.000844391	0.00315201	406	408
SPTBN5	-0.164607	0.000845353	0.00315465	406	408
HNF1B	-0.16453	0.000850211	0.00317042	406	370
ZBTB9	-0.164522	0.000850684	0.003171	406	408
EWSR1	-0.16442	0.000857133	0.00319445	406	408
MARVELD2	-0.164375	0.000860008	0.00320397	406	408
TAB1	-0.164353	0.000861421	0.00320864	406	408
C11orf54	-0.16431	0.000864178	0.00321771	406	408
GMIP	-0.164232	0.000869127	0.00323194	406	408
TFR2	-0.164123	0.000876131	0.00325497	406	407
TNFRSF25	-0.164121	0.000876312	0.00325503	406	408
SNHG3	-0.164077	0.000879119	0.00326334	406	408
STARD10	-0.164075	0.000879249	0.00326334	406	408
MTSS1L	-0.164073	0.000879362	0.00326334	406	408
NACA	-0.16406	0.000880207	0.00326587	406	408
C9orf66	-0.164021	0.000882743	0.00327346	406	404
C19orf61	-0.163972	0.000885959	0.00328418	406	408
ZNF613	-0.163824	0.000895654	0.00331766	406	408
GMEB2	-0.163628	0.00090871	0.0033623	406	408
MIER2	-0.163577	0.000912102	0.00337236	406	408
RARG	-0.1635	0.000917261	0.00338862	406	408
CDC16	-0.163499	0.000917345	0.00338862	406	408
C2orf43	-0.163461	0.000919928	0.00339691	406	408
NR2C2	-0.163431	0.000921968	0.00340256	406	408
INPP5K	-0.163308	0.000930324	0.00343087	406	408
MAPK13	-0.163194	0.000938136	0.0034584	406	408
TJAP1	-0.163183	0.000938909	0.00345998	406	408
C1orf226	-0.163119	0.000943299	0.00347297	406	408
NCRNA00183	-0.163097	0.000944833	0.00347734	406	408
TOB2	-0.163091	0.000945233	0.00347817	406	408
DDX49	-0.163066	0.000946972	0.00348329	406	408
RTF1	-0.163027	0.000949684	0.00349199	406	408
PLEKHJ1	-0.162998	0.000951697	0.00349811	406	408
TMEM191A	-0.162959	0.000954435	0.00350753	406	408
HGS	-0.162918	0.000957307	0.0035155	406	408
TBX6	-0.162865	0.000961049	0.0035286	406	408
SUV420H2	-0.162801	0.000965569	0.00354325	406	408
C10orf58	-0.162788	0.000966505	0.00354603	406	408
GCN1L1	-0.162768	0.00096791	0.00354989	406	408
LMBRD1	-0.162762	0.000968345	0.00355083	406	408
CDH1	-0.162666	0.000975164	0.00357388	406	408
S100A11	-0.162652	0.000976181	0.0035763	406	408
C3orf47	-0.16262	0.000978421	0.00358385	406	408
C17orf63	-0.162598	0.000980044	0.00358914	406	408
ZNF774	-0.162544	0.000983874	0.00360053	406	407
C17orf108	-0.16254	0.000984171	0.00360096	406	408
PGLYRP2	-0.162487	0.000988031	0.00361427	406	320
C7orf46	-0.162485	0.000988168	0.00361427	406	408
MTCP1	-0.162474	0.000988941	0.00361643	406	408
FLAD1	-0.16238	0.000995769	0.0036361	406	408
SLC7A13	-0.16234	0.000998631	0.00364522	406	95
C3orf31	-0.162277	0.0010033	0.00365893	406	408
C20orf46	-0.162191	0.00100961	0.00367994	406	408
SYF2	-0.162097	0.00101657	0.00369925	406	408
RMND5B	-0.161997	0.00102398	0.00372555	406	408
NFATC2IP	-0.161812	0.00103785	0.00377188	406	408
JRK	-0.161783	0.00104005	0.00377853	406	408
TRPT1	-0.161766	0.00104135	0.00378051	406	408
NPIPL3	-0.161723	0.00104458	0.00379155	406	408
MAVS	-0.161707	0.00104581	0.00379531	406	408
TRPM4	-0.16167	0.00104862	0.00380344	406	408
A1CF	-0.161626	0.00105201	0.00381506	406	108
HMGCL	-0.161559	0.00105715	0.00383092	406	408
FAM200A	-0.161493	0.00106223	0.00384587	406	408
ZFHX3	-0.161467	0.00106421	0.00385165	406	408
CHMP4B	-0.16146	0.00106475	0.0038529	406	408
CATSPER4	-0.161418	0.00106803	0.00386129	406	104
GOLGA6L5	-0.161384	0.00107071	0.00386747	406	407
PKN2	-0.161342	0.00107395	0.00387709	406	408
LEKR1	-0.161334	0.00107459	0.00387829	406	408
UGT1A4	-0.16131	0.00107642	0.0038839	406	215
C19orf6	-0.161304	0.00107693	0.00388503	406	408
SH3BP1	-0.161301	0.00107718	0.00388526	406	408
ARL6IP1	-0.161279	0.00107886	0.00388993	406	408
DGAT1	-0.161276	0.00107914	0.00389021	406	408
ZNF687	-0.161271	0.00107948	0.00389075	406	408
ACSM3	-0.161241	0.00108183	0.00389641	406	407
RPL3	-0.161217	0.00108372	0.00390181	406	408
SNHG7	-0.161102	0.00109285	0.00393047	406	408
LY6G6C	-0.161051	0.00109687	0.0039442	406	383
ATG16L2	-0.161037	0.001098	0.00394755	406	408
IKZF5	-0.160879	0.00111061	0.00398941	406	408
SMCR7	-0.160856	0.00111245	0.00399451	406	408
TAF15	-0.160829	0.00111468	0.00400108	406	408
RPS19BP1	-0.160765	0.00111982	0.00401623	406	408
PEX11G	-0.160764	0.00111991	0.00401623	406	408
MCM3APAS	-0.160739	0.00112193	0.00402205	406	408
LRRC26	-0.160725	0.00112311	0.00402556	406	333
AFTPH	-0.160717	0.00112374	0.00402711	406	408
PPIL6	-0.16063	0.00113086	0.00405044	406	408
SLC26A8	-0.160619	0.00113173	0.00405284	406	344
GGA3	-0.16053	0.00113899	0.00407519	406	408
C10orf105	-0.16052	0.00113989	0.00407768	406	404
TMEM69	-0.160467	0.00114423	0.00408884	406	408
SDCBP2	-0.160297	0.00115836	0.00413258	406	408
WFS1	-0.160295	0.00115853	0.00413258	406	408
BHLHE41	-0.160282	0.00115958	0.00413558	406	408
NHP2	-0.16027	0.00116058	0.00413822	406	408
CDS1	-0.160269	0.00116073	0.00413822	406	408
ZNF226	-0.160265	0.00116104	0.00413858	406	408
C19orf44	-0.160244	0.00116276	0.00414398	406	408
VMAC	-0.160212	0.00116545	0.00415136	406	408
LOC100133991	-0.160193	0.00116709	0.00415424	406	407
C21orf88	-0.160119	0.00117332	0.0041722	406	321
PPP1R14D	-0.160111	0.00117401	0.00417294	406	367
ZBTB45	-0.160057	0.00117857	0.00418617	406	408
FADS6	-0.159954	0.00118737	0.00421445	406	318
LOC642826	-0.159941	0.00118845	0.00421642	406	408
HSD11B2	-0.15994	0.00118856	0.00421642	406	408
TNNI1	-0.159864	0.00119512	0.00423594	406	402
ZNF404	-0.159809	0.00119979	0.004251	406	408
POLR2J	-0.159779	0.00120239	0.00425945	406	408
C3orf57	-0.159715	0.00120795	0.00427613	406	407
ADAD2	-0.159674	0.00121153	0.00428633	406	384
C9orf171	-0.159636	0.00121485	0.00429602	406	239
N6AMT1	-0.159618	0.00121641	0.00430002	406	408
C17orf46	-0.159602	0.00121782	0.00430424	406	376
SCXB	-0.159575	0.00122017	0.00431179	406	401
PPFIA4	-0.159555	0.00122198	0.00431741	406	408
ZNF419	-0.159533	0.00122387	0.00432182	406	408
CECR4	-0.159511	0.0012258	0.00432785	406	380
FAM98C	-0.159405	0.00123524	0.00435657	406	408
EEF1DP3	-0.159396	0.00123603	0.00435862	406	375
BRPF1	-0.159374	0.00123793	0.00436378	406	408
CSNK1E	-0.159352	0.00123994	0.00436988	406	408
EFNA4	-0.15935	0.0012401	0.00436988	406	408
ZNF138	-0.159335	0.00124142	0.00437376	406	408
WIZ	-0.159289	0.00124553	0.00438672	406	408
ZNF638	-0.159181	0.0012552	0.00441535	406	408
ZNF571	-0.159138	0.00125911	0.00442531	406	408
GOLGA8B	-0.159137	0.00125914	0.00442531	406	408
CREBZF	-0.159131	0.00125969	0.00442646	406	408
NDOR1	-0.159116	0.00126112	0.00443071	406	408
MLL2	-0.159085	0.00126393	0.00443903	406	408
KRTCAP3	-0.159071	0.00126513	0.00444247	406	408
ZFP112	-0.158965	0.00127479	0.00447325	406	408
EMX2	-0.158936	0.00127743	0.00448172	406	388
FAM18B2	-0.158929	0.00127808	0.00448243	406	408
PAXIP1	-0.158911	0.00127979	0.00448688	406	408
KCNG1	-0.15891	0.00127979	0.00448688	406	408
LOC349114	-0.158832	0.00128702	0.00451144	406	408
ACVR2A	-0.158814	0.00128869	0.00451563	406	408
FIZ1	-0.158789	0.001291	0.00452065	406	408
ZMIZ1	-0.158717	0.00129768	0.00454085	406	408
DFFB	-0.158657	0.0013032	0.00455619	406	408
RXRB	-0.158638	0.00130498	0.00456082	406	408
ITFG2	-0.158635	0.00130525	0.004561	406	408
AGXT2	-0.158463	0.00132142	0.00461266	406	46
ZNF652	-0.158376	0.00132965	0.004639	406	408
CORT	-0.158349	0.00133218	0.00464699	406	398
ARSH	-0.158328	0.00133424	0.00465337	406	238
RG9MTD3	-0.158302	0.00133666	0.00466017	406	408
C1orf49	-0.158293	0.00133759	0.0046626	406	193
BATF	-0.158253	0.00134138	0.00467419	406	408
EPCAM	-0.158149	0.00135138	0.00470494	406	408
SPRED2	-0.15812	0.00135418	0.00471358	406	408
TMPRSS12	-0.158118	0.00135433	0.00471358	406	275
OR5E1P	-0.158079	0.00135807	0.00472497	406	143
CYP4F3	-0.158074	0.00135864	0.00472613	406	393
SLC22A20	-0.15804	0.00136195	0.00473598	406	408
DENND4C	-0.158016	0.00136424	0.00474148	406	408
D2HGDH	-0.157943	0.00137135	0.00476455	406	408
CCDC101	-0.157931	0.00137256	0.00476793	406	408
ACSL1	-0.157916	0.00137401	0.0047713	406	408
NAT8	-0.15783	0.00138243	0.00479751	406	326
LOC100134868	-0.157829	0.00138251	0.00479751	406	358
PHF10	-0.157801	0.00138527	0.00480625	406	408
TAS2R4	-0.157525	0.00141275	0.00489398	406	321
PAN3	-0.157482	0.00141708	0.00490812	406	408
IGFBP3	-0.157429	0.00142241	0.00492208	406	408
IL9R	-0.157408	0.00142452	0.00492795	406	404
UQCRQ	-0.157363	0.00142906	0.00494193	406	408
PRPF3	-0.157334	0.00143206	0.0049506	406	408
SLC3A1	-0.15733	0.00143241	0.00495097	406	401
C14orf101	-0.157318	0.00143369	0.00495452	406	408
CRBN	-0.157302	0.00143532	0.00495929	406	408
SLC7A9	-0.157292	0.00143632	0.0049619	406	379
ZNF202	-0.157271	0.00143838	0.00496818	406	408
DVL3	-0.157224	0.00144327	0.00498419	406	408
SUV420H1	-0.157196	0.00144611	0.00499279	406	408
KCNH4	-0.157194	0.00144626	0.00499279	406	390
ZNF177	-0.15702	0.0014643	0.00504638	406	408
IVD	-0.156993	0.0014671	0.00505515	406	408
KLHL24	-0.156948	0.0014717	0.00507014	406	408
SETD2	-0.15692	0.00147466	0.00507945	406	408
PRO0611	-0.156891	0.00147771	0.00508834	406	212
EXOC1	-0.156891	0.00147774	0.00508834	406	408
TPP2	-0.156886	0.00147824	0.00508917	406	408
CMYA5	-0.156772	0.00149014	0.00512749	406	408
BBC3	-0.156766	0.0014908	0.00512801	406	408
C3orf43	-0.156722	0.00149541	0.00513948	406	298
GGT3P	-0.156704	0.00149733	0.00514388	406	402
RHBDL1	-0.156602	0.0015082	0.00517455	406	408
SULT1A2	-0.156533	0.0015156	0.00519637	406	408
KIF9	-0.156526	0.00151631	0.00519792	406	408
C10orf91	-0.156505	0.00151859	0.00520484	406	393
SYDE2	-0.156487	0.00152052	0.00521056	406	408
ZNF414	-0.15648	0.00152126	0.00521221	406	408
CCNF	-0.156422	0.00152746	0.00523168	406	408
L3MBTL	-0.156399	0.00153004	0.00523954	406	408
USP21	-0.15639	0.00153094	0.00524091	406	408
RAB5B	-0.156372	0.00153288	0.0052464	406	408
RAB5A	-0.15637	0.00153307	0.0052464	406	408
ZNF182	-0.156324	0.0015381	0.00526004	406	408
NIPAL3	-0.156306	0.00154002	0.0052657	406	408
TMEM214	-0.156282	0.00154262	0.00527368	406	408
IKBKB	-0.156231	0.00154824	0.00529019	406	408
RPL24	-0.156207	0.00155087	0.00529828	406	408
AIG1	-0.156191	0.00155264	0.00530342	406	408
UBL5	-0.156187	0.00155303	0.00530384	406	408
RRP7B	-0.15611	0.00156145	0.00532987	406	408
ANKS3	-0.156047	0.00156845	0.00535103	406	408
ZNF468	-0.155987	0.00157509	0.00537096	406	408
ANKRD16	-0.155911	0.00158355	0.00539777	406	408
ATAD2B	-0.155909	0.00158376	0.00539777	406	408
ATG4D	-0.155852	0.00159011	0.00541573	406	408
IGHMBP2	-0.155847	0.0015907	0.00541682	406	408
PRICKLE3	-0.155842	0.00159128	0.00541693	406	408
SYT8	-0.155821	0.00159354	0.0054228	406	407
ZFPM1	-0.155739	0.00160282	0.00545345	406	408
ZNF274	-0.155722	0.00160467	0.00545881	406	408
C8orf44	-0.155696	0.0016076	0.005466	406	408
C8B	-0.155654	0.0016124	0.00547862	406	109
ZNF233	-0.155642	0.0016138	0.00548245	406	408
CBFA2T2	-0.155595	0.0016191	0.00549951	406	408
ERCC6	-0.155585	0.00162025	0.00550247	406	408
BMP8B	-0.155534	0.00162602	0.0055202	406	408
C8orf47	-0.155502	0.00162966	0.00553163	406	401
AKR1D1	-0.155476	0.00163266	0.00553992	406	182
PFKFB4	-0.155465	0.00163399	0.00554352	406	408
SAP18	-0.155305	0.00165241	0.00559935	406	408
POLDIP2	-0.155218	0.00166253	0.00562985	406	408
ZSCAN2	-0.155213	0.00166309	0.0056308	406	408
ZNF653	-0.155203	0.00166428	0.00563387	406	408
POLR2J4	-0.155197	0.00166492	0.00563509	406	408
SRPK1	-0.155163	0.00166894	0.00564585	406	408
ANKRD10	-0.15515	0.00167047	0.00564817	406	408
C17orf70	-0.155117	0.00167428	0.00565861	406	408
ZNF304	-0.155107	0.00167546	0.00566122	406	408
KRIT1	-0.154997	0.00168848	0.00570038	406	408
LASS2	-0.154976	0.0016909	0.00570729	406	408
UBAC2	-0.154975	0.00169109	0.00570729	406	408
TRNP1	-0.154964	0.00169233	0.00571052	406	408
ZNF185	-0.154923	0.00169717	0.00572587	406	408
C8A	-0.154902	0.00169977	0.00573368	406	79
GSK3A	-0.154833	0.00170788	0.00575427	406	408
BTBD12	-0.154767	0.00171588	0.00577956	406	408
ASB12	-0.154732	0.00172003	0.00579229	406	324
SLC14A1	-0.154705	0.00172327	0.00580124	406	406
ZNF395	-0.154688	0.00172535	0.00580728	406	408
HOOK1	-0.154664	0.00172825	0.00581411	406	408
PDCD7	-0.154649	0.00173007	0.00581923	406	408
ZNF124	-0.154625	0.00173295	0.00582794	406	407
SERINC2	-0.154592	0.00173693	0.00584037	406	408
PIGU	-0.154571	0.00173955	0.0058472	406	408
ZNF529	-0.154517	0.00174607	0.00586617	406	408
MGC3771	-0.154474	0.00175134	0.00587909	406	403
INPP4A	-0.154372	0.00176389	0.00591514	406	408
YOD1	-0.154333	0.00176863	0.00592805	406	408
KDM5B	-0.154308	0.00177169	0.00593521	406	408
CCDC45	-0.154306	0.00177195	0.00593521	406	408
ATP5J2	-0.154269	0.00177651	0.00594668	406	408
PAFAH2	-0.154221	0.00178244	0.00596239	406	408
DDTL	-0.154212	0.00178358	0.00596522	406	408
ZNF429	-0.154207	0.0017842	0.00596629	406	408
TMEM165	-0.154114	0.00179587	0.00600129	406	408
GBA2	-0.154071	0.00180119	0.00601635	406	408
GJB1	-0.154066	0.00180187	0.00601635	406	307
NCRNA00095	-0.15405	0.00180386	0.00602199	406	408
OSBPL7	-0.154023	0.00180722	0.00603221	406	408
CCDC94	-0.15402	0.00180767	0.00603267	406	408
IGDCC3	-0.153986	0.00181192	0.00604587	406	353
LSR	-0.153841	0.00183025	0.00609788	406	408
NHSL1	-0.153777	0.00183844	0.00612313	406	408
CCAR1	-0.153758	0.00184089	0.00612927	406	408
MSL1	-0.153746	0.00184236	0.00613211	406	408
ZNF434	-0.153737	0.00184354	0.00613472	406	408
FTSJD1	-0.153693	0.00184919	0.00615045	406	408
RIMKLA	-0.153691	0.0018494	0.00615045	406	407
PMF1	-0.153678	0.0018511	0.00615508	406	408
ZSCAN4	-0.153641	0.00185585	0.00616782	406	352
TARS2	-0.153636	0.00185653	0.00616906	406	408
LOC90784	-0.153608	0.00186018	0.00617913	406	408
PGAP1	-0.153582	0.00186353	0.0061882	406	408
ZNF41	-0.153568	0.00186535	0.00619183	406	408
FAM113A	-0.153566	0.00186555	0.00619183	406	408
GNRHR2	-0.153543	0.00186858	0.00619881	406	408
DLG3	-0.153509	0.00187301	0.00621042	406	408
ENTPD2	-0.153496	0.00187463	0.00621478	406	404
ZNF498	-0.153378	0.0018901	0.00626089	406	408
P2RY11	-0.153369	0.00189131	0.00626384	406	407
TMEM80	-0.153362	0.00189214	0.00626557	406	408
ERMAP	-0.153329	0.00189649	0.00627791	406	408
ATF7IP2	-0.153244	0.00190771	0.00631088	406	408
FIG4	-0.153167	0.00191786	0.00633983	406	408
DOT1L	-0.153149	0.0019203	0.0063431	406	408
IL17RB	-0.153098	0.00192712	0.00636354	406	408
LOC143666	-0.153012	0.00193857	0.00639606	406	407
KLF3	-0.152952	0.00194664	0.00642112	406	408
LOC150197	-0.15286	0.00195907	0.00645839	406	394
ZBTB8B	-0.152829	0.00196329	0.00646912	406	371
RCC2	-0.152823	0.00196416	0.00647091	406	408
TMF1	-0.152752	0.0019738	0.00650055	406	408
SLC38A1	-0.152743	0.00197507	0.00650258	406	408
BEAN	-0.152738	0.00197562	0.00650332	406	402
MPND	-0.152688	0.00198253	0.00652179	406	408
RPL36A	-0.152571	0.00199866	0.00656928	406	408
ZNF846	-0.152522	0.00200542	0.00658952	406	408
MTMR14	-0.152516	0.00200615	0.00659084	406	408
LSM4	-0.152508	0.0020073	0.00659353	406	408
KIAA1731	-0.152445	0.00201604	0.00662008	406	408
GC	-0.152383	0.00202467	0.00664623	406	85
PSORS1C2	-0.152372	0.00202621	0.00664911	406	396
CALHM3	-0.152353	0.00202893	0.00665586	406	350
TMEM161A	-0.152324	0.00203297	0.00666583	406	408
DAZAP1	-0.152319	0.0020337	0.00666715	406	408
NUDT19	-0.152298	0.00203661	0.00667449	406	408
LRCH4	-0.152282	0.00203878	0.00667834	406	408
IL20RA	-0.152274	0.00203995	0.00668107	406	406
SDR39U1	-0.152236	0.00204533	0.0066965	406	408
ZNF784	-0.152193	0.00205138	0.00671523	406	408
ZNF717	-0.15216	0.0020561	0.00672737	406	407
LOC100130522	-0.152111	0.00206294	0.00674864	406	401
LOC389332	-0.152092	0.00206573	0.00675669	406	242
DIRAS2	-0.152031	0.00207439	0.0067828	406	323
PASK	-0.152019	0.00207614	0.00678629	406	408
[truncated: 4,522 more rows]
