# Supplementary material for: Prognostic significance of SNCA and its methylation in bladder cancer
Source: BMC Cancer. 2022 Mar 26;22:330. doi: 10.1186/s12885-022-09411-9 (PMC8961938; doi:10.1186/s12885-022-09411-9)
Supplement: Supplementary file 3 — Additional file 3. [file 12885_2022_9411_MOESM3_ESM.xlsx]

## Sheet: enrichment_results_1612261826
Supplementary table S3. GO term annotation of SNCA co-expressed genes.
geneSet	description	link	enrichmentScore	normalizedEnrichmentScore	pValue	FDR	size	plotPath	leadingEdgeNum	leadingEdgeId	userId
GO:0043062	extracellular structure organization	http://amigo.geneontology.org/amigo/term/GO:0043062	0.707759	1.90408	0	0	383	./Project_1612261826_GSEA/GO_0043062.png	180	7092;3371;23768;9508;4811;7057;3910;4325;5806;1292;7045;4015;151887;3936;1290;3678;3037;23187;7042;323;8038;5654;2824;1281;50509;1307;84168;6423;1293;7837;10630;8434;3676;8728;10631;4323;1634;2331;4921;1462;9507;284217;84695;83700;1289;3908;2191;22795;165;23213;2247;6678;351;3672;4060;140766;1278;1277;4313;11117;3383;1284;1306;3036;1291;7077;3687;9509;2200;3915;55959;1296;3689;26585;58494;7373;40…	A2M;ABI3BP;ABL1;ADAM12;ADAM19;ADAMTS14;ADAMTS2;ADAMTS3;ADAMTS4;ADAMTS5;ADAMTS9;AEBP1;AGTR1;ANTXR1;APBB2;APOE;APP;BGN;BMP1;CCDC80;CD34;CD36;CD44;CD47;CETP;CMA1;COL10A1;COL11A1;COL12A1;COL13A1;COL14A1;COL15A1;COL16A1;COL18A1;COL1A1;COL1A2;COL23A1;COL3A1;COL4A1;COL4A2;COL5A1;COL5A2;COL5A3;COL6A1;COL6A2;COL6A3;COL8A1;COL8A2;COMP;CREB3L1;CRISPLD2;CSGALNACT1;CTSG;CTSK;CYP1B1;DCN;DDR2;DPP4;DPT;ECM2;EFEM…
GO:0032635	interleukin-6 production	http://amigo.geneontology.org/amigo/term/GO:0032635	0.702179	1.81657	0	0.000237028	120	./Project_1612261826_GSEA/GO_0032635.png	53	7291;11213;353514;140885;3082;23208;2149;3569;10417;7096;116;7097;3586;3071;84868;2207;961;3670;11027;3556;50943;51311;10333;6376;7292;131450;2069;4345;3570;6504;824;7128;8807;2621;6774;4317;90865;197358;671;26191;5047;10365;5027;5724;1051;85480;3606;948;64135;84632;9261;23586;409	ADCYAP1;AFAP1L2;ARRB2;BPI;CAPN2;CD200;CD200R1;CD36;CD47;CEBPB;CX3CL1;DDX58;EREG;F2R;FCER1G;FOXP3;GAS6;HAVCR2;HGF;IFIH1;IL10;IL18;IL18RAP;IL1RAP;IL33;IL6;IL6R;IRAK3;ISL1;KLF2;LILRA2;LILRA5;MAPKAPK2;MMP8;NCKAP1L;NLRC3;P2RX7;PAEP;PTAFR;PTPN22;SIRPA;SLAMF1;SPON2;STAT3;SYT11;TLR1;TLR2;TLR6;TLR8;TNFAIP3;TNFSF4;TSLP;TWIST1
GO:0032963	collagen metabolic process	http://amigo.geneontology.org/amigo/term/GO:0032963	0.71699	1.8192	0	0.000316037	83	./Project_1612261826_GSEA/GO_0032963.png	48	9508;9902;4325;7043;2149;3569;7431;4323;5159;1289;2191;140766;1277;4313;11117;1306;9509;1508;9697;1513;1305;5352;4314;57333;55323;114757;90993;2022;4318;871;3091;3673;4317;4316;7040;5027;4312;4239;4319;5351;4321;4322;3688;4320;4261;8710;409;8985	ADAMTS14;ADAMTS2;ADAMTS3;ARRB2;CIITA;COL13A1;COL15A1;COL1A1;COL5A1;CREB3L1;CTSB;CTSK;CYGB;EMILIN1;ENG;F2R;FAP;HIF1A;IL6;ITGA2;ITGB1;LARP6;MFAP4;MMP1;MMP10;MMP11;MMP12;MMP13;MMP14;MMP16;MMP2;MMP3;MMP7;MMP8;MMP9;MRC2;P2RX7;PDGFRB;PLOD1;PLOD2;PLOD3;RCN3;SERPINB7;SERPINH1;TGFB1;TGFB3;TRAM2;VIM
GO:0033627	cell adhesion mediated by integrin	http://amigo.geneontology.org/amigo/term/GO:0033627	0.735492	1.84578	0	0.000474055	63	./Project_1612261826_GSEA/GO_0033627.png	33	3678;7042;1307;6423;6366;3071;3383;2200;3689;5979;6591;3690;5294;3685;5328;100;1803;83706;64805;916;1545;2303;10563;22801;3673;9404;255743;9358;3696;3693;8754;3688;5054	ADA;ADAM9;CCL21;CD3E;COL16A1;CXCL13;CYP1B1;DPP4;FBN1;FERMT3;FOXC2;ICAM1;ITGA11;ITGA2;ITGA5;ITGAV;ITGB1;ITGB2;ITGB3;ITGB5;ITGB8;ITGBL1;LPXN;NCKAP1L;NPNT;P2RY12;PIK3CG;PLAU;RET;SERPINE1;SFRP2;SNAI2;TGFB2
GO:0032609	interferon-gamma production	http://amigo.geneontology.org/amigo/term/GO:0032609	0.688487	1.773	0	0.000526728	102	./Project_1612261826_GSEA/GO_0032609.png	46	5142;558;140885;3624;3586;80380;929;84868;10859;961;3670;3394;54440;50943;51311;3595;10666;7292;3115;3570;9466;25;6693;3702;8809;8807;916;114836;2621;5621;8320;3113;9173;4049;3594;90865;26191;6556;914;5144;80381;246778;3606;3592;10148;29126	ABL1;AXL;CD14;CD2;CD226;CD274;CD276;CD3E;CD47;EBI3;EOMES;FOXP3;GAS6;HAVCR2;HLA-DPA1;HLA-DPB1;IL10;IL12A;IL12RB1;IL12RB2;IL18;IL18R1;IL18RAP;IL1RL1;IL27;IL27RA;IL33;IL6R;INHBA;IRF8;ISL1;ITK;LILRB1;LTA;PDCD1LG2;PDE4B;PDE4D;PRNP;PTPN22;SASH3;SIRPA;SLAMF6;SLC11A1;SPN;TLR8;TNFSF4
GO:0060326	cell chemotaxis	http://amigo.geneontology.org/amigo/term/GO:0060326	0.658968	1.76484	0	0.000568866	262	./Project_1612261826_GSEA/GO_0060326.png	137	5142;7057;7424;5293;3082;2920;3569;1880;8829;9023;7042;9353;199;2919;5159;3586;2921;6372;4354;1435;6366;719;83700;2247;3672;3071;2260;728;1902;2246;6347;6369;3689;26585;55742;2207;5156;3577;2358;6368;1901;1240;5294;1960;1235;51176;6356;1839;6376;9732;2350;7412;8291;7941;6374;11151;3570;7852;1237;56833;1233;5919;26228;2047;51411;6387;7409;2621;7423;1843;10563;5800;7857;6348;10344;972;3269;7060;185…	ABCC1;AGTR1;AIF1;AKIRIN1;ANXA1;ARRB2;AZU1;BCAR1;BIN2;BST1;C3AR1;C5;C5AR1;CALCA;CCL11;CCL13;CCL14;CCL18;CCL19;CCL2;CCL20;CCL21;CCL23;CCL24;CCL25;CCL26;CCL3;CCL5;CCL7;CCL8;CCR1;CCR2;CCR4;CCR5;CCR6;CCR8;CD74;CH25H;CHGA;CMKLR1;CNR2;CORO1A;CSF1;CSF3R;CX3CL1;CXCL1;CXCL10;CXCL11;CXCL12;CXCL13;CXCL16;CXCL2;CXCL3;CXCL5;CXCL6;CXCL9;CXCR1;CXCR3;CXCR4;CXCR5;CXCR6;CYP19A1;CYP7B1;DOCK4;DUSP1;DYSF;EDN1;EGR3;EPH…
GO:0007229	integrin-mediated signaling pathway	http://amigo.geneontology.org/amigo/term/GO:0007229	0.695517	1.78004	0	0.000592569	94	./Project_1612261826_GSEA/GO_0007229.png	48	10979;3678;8829;3055;1281;1307;3676;2316;84695;9510;3672;3687;7305;3689;2207;961;7070;3690;3685;5341;3684;7076;25;83706;7094;7409;667;22801;3673;84106;1015;83605;55679;2268;3679;5354;3683;57126;1601;9358;3696;3611;3693;8754;3688;2530;9564;3680	ABL1;ADAM9;ADAMTS1;BCAR1;CCM2;CD177;CD47;CDH17;COL16A1;COL3A1;DAB2;DST;FCER1G;FERMT2;FERMT3;FGR;FLNA;FUT8;HCK;ILK;ITGA1;ITGA11;ITGA2;ITGA4;ITGA5;ITGA7;ITGA9;ITGAL;ITGAM;ITGAV;ITGAX;ITGB1;ITGB2;ITGB3;ITGB5;ITGB8;ITGBL1;LIMS2;LOXL3;NRP1;PLEK;PLP1;PRAM1;THY1;TIMP1;TLN1;TYROBP;VAV1
GO:0050900	leukocyte migration	http://amigo.geneontology.org/amigo/term/GO:0050900	0.663373	1.78255	0	0.000677221	394	./Project_1612261826_GSEA/GO_0050900.png	204	5142;4920;7057;6383;4478;7424;140885;5293;2920;3569;3678;1880;5627;9023;7042;3055;3676;9353;4323;199;11314;2919;3586;2921;6372;4354;1435;6366;719;83700;351;3672;3071;1278;1277;4254;11117;728;3383;6566;2534;623;857;6347;9046;3687;6369;2995;3689;26585;6404;58494;2207;961;5979;3577;2650;7070;2358;255231;6368;1901;3690;1240;7010;5294;8784;1084;3685;8832;1235;64005;6356;6376;134;2350;5175;7412;9056;36…	ADA;ADD2;ADORA1;AIF1;AKIRIN1;ANGPT1;ANXA1;APP;ATP1B3;AZU1;BDKRB1;BST1;C3AR1;C5;C5AR1;CALCA;CAV1;CCL11;CCL13;CCL14;CCL18;CCL19;CCL2;CCL20;CCL21;CCL23;CCL24;CCL25;CCL26;CCL3;CCL5;CCL7;CCL8;CCR1;CCR2;CCR5;CCR6;CD177;CD2;CD200;CD200R1;CD300A;CD34;CD44;CD47;CD48;CD74;CD84;CD99L2;CEACAM3;CH25H;CHGA;CMKLR1;CNR2;COL1A1;COL1A2;CORO1A;CSF1;CSF3R;CX3CL1;CXCL1;CXCL10;CXCL11;CXCL12;CXCL13;CXCL16;CXCL2;CXCL3;C…
GO:1990868	response to chemokine	http://amigo.geneontology.org/amigo/term/GO:1990868	0.701582	1.78901	0	0.000758488	86	./Project_1612261826_GSEA/GO_1990868.png	51	2920;9353;2919;6091;2921;6372;6366;6347;6369;3577;6368;1240;1235;6356;6376;6374;7852;1237;23143;54209;1233;6387;1843;3091;10563;6348;10344;6363;6357;6355;6364;5197;6362;6373;7066;6358;10663;4283;3627;1234;2833;5196;6354;643;11240;1906;729230;6352;6846;6370;1230	CCL11;CCL13;CCL14;CCL18;CCL19;CCL2;CCL20;CCL21;CCL23;CCL24;CCL25;CCL26;CCL3;CCL5;CCL7;CCL8;CCR1;CCR2;CCR4;CCR5;CCR6;CCR8;CMKLR1;CX3CL1;CXCL1;CXCL10;CXCL11;CXCL12;CXCL13;CXCL2;CXCL3;CXCL5;CXCL6;CXCL9;CXCR1;CXCR3;CXCR4;CXCR5;CXCR6;DUSP1;EDN1;HIF1A;LRCH1;PADI2;PF4;PF4V1;ROBO1;SLIT2;THPO;TREM2;XCL2
GO:0006929	substrate-dependent cell migration	http://amigo.geneontology.org/amigo/term/GO:0006929	0.795887	1.78623	0	0.000790092	27	./Project_1612261826_GSEA/GO_0006929.png	16	10371;7424;8829;8828;9353;6091;9423;6591;5788;2335;6386;752;64805;22801;3673;4690	FMNL1;FN1;ITGA11;ITGA2;NCK1;NRP1;NRP2;NTN1;P2RY12;PTPRC;ROBO1;SDCBP;SEMA3A;SLIT2;SNAI2;VEGFC
GO:0007492	endoderm development	http://amigo.geneontology.org/amigo/term/GO:0007492	0.68427	1.73592	0	0.00106662	73	./Project_1612261826_GSEA/GO_0007492.png	30	8091;1290;3678;3676;4323;3624;83595;1289;4313;1284;1291;2131;2627;3915;3689;3909;3685;1303;1295;53918;2335;4318;8320;4317;7040;83881;3679;3912;3693;1301	COL11A1;COL12A1;COL4A2;COL5A1;COL5A2;COL6A1;COL8A1;EOMES;EXT1;FN1;GATA6;HMGA2;INHBA;ITGA4;ITGA5;ITGA7;ITGAV;ITGB2;ITGB5;LAMA3;LAMB1;LAMC1;MIXL1;MMP14;MMP2;MMP8;MMP9;PELO;SOX7;TGFB1
GO:0071216	cellular response to biotic stimulus	http://amigo.geneontology.org/amigo/term/GO:0071216	0.660284	1.74121	0	0.00108355	205	./Project_1612261826_GSEA/GO_0071216.png	81	5142;558;140885;2920;3569;10417;114548;23643;7096;3055;4208;7431;57088;7097;2919;3586;2921;6372;942;9450;80380;929;3383;9516;695;1440;11009;6347;941;84868;10859;4360;3394;11027;7035;10333;6376;1053;7292;6374;1511;79931;4064;25;54209;824;114769;26228;10891;834;7128;10563;6348;2213;4846;4790;3309;26191;27063;7040;923;5724;7133;5144;1051;2672;5197;6373;6915;3606;948;8754;3592;1437;29126;92140;5054;4…	ABL1;ADAM9;ANKRD1;AXL;BTK;CAPN2;CARD16;CASP1;CCL2;CCL3;CCR5;CD14;CD180;CD274;CD36;CD6;CD80;CD86;CEBPB;CEBPE;CSF2;CSF3;CTSG;CX3CL1;CXCL1;CXCL10;CXCL11;CXCL13;CXCL2;CXCL3;CXCL5;CXCL6;CXCL9;FCGR2B;GFI1;HAVCR2;HCK;HSPA5;ICAM1;IL10;IL12A;IL18;IL24;IL6;IRF8;LDOC1;LILRA2;LILRB1;LITAF;LY86;LY96;MEF2C;MRC1;MTDH;NFKB1;NLRP3;NOS3;PDCD1LG2;PDE4B;PDE4D;PF4V1;PLSCR4;PPARGC1A;PTAFR;PTPN22;SERPINE1;SIRPA;SPON2;S…
GO:0001525	angiogenesis	http://amigo.geneontology.org/amigo/term/GO:0001525	0.646692	1.74392	0	0.00110613	460	./Project_1612261826_GSEA/GO_0001525.png	196	8091;4804;7291;83478;7057;9734;1909;7424;90;3082;7045;3569;3678;8829;90627;10855;4240;7042;8038;6423;8828;58504;7048;8434;4223;25932;9353;4323;1634;146850;5159;3586;6091;8877;10267;719;23166;83700;2191;147372;23213;2247;6678;4215;2260;4313;11117;728;1536;1284;1306;3087;5579;857;2246;6347;6369;5176;2627;1296;3689;10457;26585;84870;55742;4017;91522;10000;80781;168667;5156;3670;94;28514;7070;1116;19…	ABL1;ACVR1;ACVRL1;ADAM12;ADAMTS9;AGTR1;AKT3;ANGPT1;ANGPTL6;ANPEP;ANXA1;ANXA2;ANXA3;APLNR;APOLD1;AQP1;ARHGAP22;ARHGAP24;BMPER;BTG1;C3;C3AR1;C5AR1;CALCRL;CARD10;CAV1;CCBE1;CCL11;CCL2;CCL24;CCL8;CD34;CDH13;CDH5;CHI3L1;CLEC14A;CLIC4;CMA1;COL15A1;COL18A1;COL23A1;COL4A1;COL4A2;COL8A1;COL8A2;CREB3L1;CSPG4;CX3CL1;CXCL10;CXCL13;CXCR3;CYBB;CYP1B1;DCN;DLL1;DYSF;ECM1;ECSCR;EDNRA;EGR3;ELK3;EMILIN1;ENG;ENPEP;E…
GO:0002576	platelet degranulation	http://amigo.geneontology.org/amigo/term/GO:0002576	0.666898	1.73408	0	0.00111542	122	./Project_1612261826_GSEA/GO_0002576.png	52	5099;135228;7057;7424;7043;3082;5627;308;7042;6812;87;2316;5552;6678;351;3920;2207;3479;12;3690;3671;5341;2162;5175;2335;7450;710;5023;7076;22915;83706;5919;7094;5265;2621;7423;2;7040;1;88;5154;10447;7044;948;22927;5054;1893;2157;5196;9948;5660;7123	A1BG;A2M;ACTN1;ACTN2;ANXA5;APP;CD109;CD36;CLEC3B;ECM1;F13A1;F8;FAM3C;FCER1G;FERMT3;FLNA;FN1;GAS6;HABP4;HGF;IGF1;ISLR;ITGB3;LAMP2;LEFTY2;MMRN1;P2RX1;PCDH7;PDGFA;PECAM1;PF4;PLEK;PROS1;PSAP;RARRES2;SERPINA1;SERPINA3;SERPINE1;SERPING1;SPARC;SRGN;STXBP1;TGFB1;TGFB2;TGFB3;THBS1;TIMP1;TLN1;VEGFB;VEGFC;VWF;WDR1
GO:0014812	muscle cell migration	http://amigo.geneontology.org/amigo/term/GO:0014812	0.68429	1.73916	0	0.00113773	78	./Project_1612261826_GSEA/GO_0014812.png	42	3037;8829;4208;9353;3488;10631;199;5159;50507;9510;1902;55742;5592;3479;7168;8013;3690;5328;9732;51177;10891;4035;3673;54434;7060;5154;3611;80031;596;5054;6093;5031;6608;301;1636;5058;9370;6495;79647;9759;6352;93649	ACE;ADAMTS1;ADIPOQ;AIF1;AKIRIN1;ANXA1;BCL2;CCL5;DOCK4;HAS2;HDAC4;IGF1;IGFBP5;ILK;ITGA2;ITGB3;LPAR1;LRP1;MEF2C;MYOCD;NOX4;NR4A3;NRP1;P2RY6;PAK1;PARVA;PDGFA;PDGFRB;PLAU;PLEKHO1;POSTN;PPARGC1A;PRKG1;ROCK1;SEMA6D;SERPINE1;SIX1;SLIT2;SMO;SSH1;THBS4;TPM1
GO:0071706	tumor necrosis factor superfamily cytokine production	http://amigo.geneontology.org/amigo/term/GO:0071706	0.671982	1.72801	0	0.0011588	133	./Project_1612261826_GSEA/GO_0071706.png	57	7291;11213;7057;353514;558;140885;23208;10417;120892;23643;7096;7097;943;3586;942;351;929;1536;50856;84868;10859;10457;2207;961;5788;3670;11027;54440;50943;6376;284;5795;6504;6693;7128;2621;6348;4317;197358;671;26191;6363;54;5724;914;5443;947;23547;3133;948;29126;64135;566;9261;23586;409;5196	ACP5;ANGPT1;APP;ARRB2;AXL;AZU1;BPI;CCL19;CCL3;CD14;CD2;CD274;CD34;CD36;CD47;CD86;CLEC4A;CX3CL1;CYBB;DDX58;FCER1G;FOXP3;GAS6;GPNMB;HAVCR2;HLA-E;IFIH1;IL10;IRAK3;ISL1;LILRA2;LILRA4;LILRA5;LILRB1;LRRK2;LY96;MAPKAPK2;MMP8;NLRC3;PF4;POMC;PTAFR;PTPN22;PTPRC;PTPRJ;SASH3;SIRPA;SLAMF1;SPN;SPON2;SYT11;THBS1;TLR1;TLR2;TNFAIP3;TNFRSF8;TWIST1
GO:0034113	heterotypic cell-cell adhesion	http://amigo.geneontology.org/amigo/term/GO:0034113	0.695976	1.74131	0	0.0011669	58	./Project_1612261826_GSEA/GO_0034113.png	24	140885;3678;3676;3586;91663;3687;3689;55742;961;912;5788;7070;3690;3685;2651;131450;4345;960;914;3679;3932;3688;4897;1824	CD1D;CD2;CD200;CD200R1;CD44;CD47;DSC2;GCNT2;IL10;ITGA4;ITGA5;ITGA7;ITGAV;ITGAX;ITGB1;ITGB2;ITGB3;LCK;MYADM;NRCAM;PARVA;PTPRC;SIRPA;THY1
GO:0002250	adaptive immune response	http://amigo.geneontology.org/amigo/term/GO:0002250	0.637097	1.71089	0	0.00118514	367	./Project_1612261826_GSEA/GO_0002250.png	171	3426;814;5293;715;3569;1880;114548;3575;4208;5873;716;11024;3586;30835;84695;942;83700;64092;133396;3383;911;695;2534;5579;50856;941;940;84868;7462;339390;10859;3598;10990;714;2207;89790;713;1378;912;712;5788;202309;54440;3903;255231;50943;51311;5294;8832;1235;51176;64005;11006;3142;10666;710;7292;11026;639;1075;913;100;924;151888;10673;127544;3570;9466;5551;338339;909;23180;6504;113;10462;2210;6…	ADA;ADCY7;AICDA;ALCAM;ANXA1;APLF;B2M;BMX;BTK;BTLA;BTN3A3;C1QA;C1QB;C1QC;C1R;C1S;C3;C4A;C7;CAMK4;CCL19;CCR2;CCR6;CD1A;CD1B;CD1C;CD1D;CD1E;CD209;CD226;CD247;CD27;CD274;CD28;CD3D;CD3E;CD3G;CD4;CD40LG;CD48;CD6;CD7;CD74;CD79A;CD79B;CD80;CD84;CD86;CD8A;CD8B;CFI;CLC;CLCF1;CLEC10A;CLEC4A;CLEC4C;CLEC4D;CLEC4G;CR1;CR2;CRTAM;CTLA4;CTSC;CXCL13;DBNL;EBI3;EOMES;FCER1G;FCER2;FCGR1B;FCGR2B;FCRL4;FOXP3;FYN;GAPT;G…
GO:0006968	cellular defense response	http://amigo.geneontology.org/amigo/term/GO:0006968	0.696427	1.71451	0	0.00119544	53	./Project_1612261826_GSEA/GO_0006968.png	33	23643;4688;728;4332;51715;7305;10871;1235;23601;5551;653361;6693;3702;7293;4068;10578;50852;3688;135;4283;1234;930;8061;10219;3805;729230;3822;4046;3135;1524;3929;3823;9436	ADORA2A;C5AR1;CCR2;CCR5;CCR6;CD19;CD300C;CLEC5A;CX3CR1;CXCL9;FOSL1;GNLY;HLA-G;ITGB1;ITK;KIR2DL4;KLRC2;KLRC3;KLRG1;LBP;LSP1;LY96;MNDA;NCF1;NCF2;NCR2;PRF1;RAB23;SH2D1A;SPN;TNFRSF4;TRAT1;TYROBP
GO:0032612	interleukin-1 production	http://amigo.geneontology.org/amigo/term/GO:0032612	0.684223	1.74925	0	0.00120669	86	./Project_1612261826_GSEA/GO_0032612.png	44	353514;140885;2149;114548;3428;24145;3586;8877;84868;3670;11027;1958;51311;10333;58484;4210;6376;1215;114769;834;7128;2621;6348;6363;56670;5027;54;948;9447;566;115362;301;409;6288;10392;1903;2150;91662;5371;3717;7850;3553;64127;1524	ACP5;AIM2;ANXA1;ARRB2;AZU1;CARD16;CASP1;CCL19;CCL3;CD36;CMA1;CX3CL1;CX3CR1;EGR1;F2R;F2RL1;GAS6;GBP5;HAVCR2;IFI16;IL10;IL1B;IL1R2;ISL1;JAK2;LILRA2;LILRA5;MEFV;NLRC4;NLRP12;NLRP3;NOD1;NOD2;P2RX7;PANX1;PML;S1PR3;SAA1;SIRPA;SPHK1;SUCNR1;TLR6;TLR8;TNFAIP3
GO:0032615	interleukin-12 production	http://amigo.geneontology.org/amigo/term/GO:0032615	0.70266	1.71562	0	0.00120669	53	./Project_1612261826_GSEA/GO_0032615.png	22	11213;7057;353514;7097;3586;5600;10859;961;3670;3394;51311;1240;4050;4210;201633;7292;6504;4790;6363;3718;54;3620	ACP5;CCL19;CD47;CMKLR1;IDO1;IL10;IRAK3;IRF8;ISL1;JAK3;LILRA5;LILRB1;LTB;MAPK11;MEFV;NFKB1;SLAMF1;THBS1;TIGIT;TLR2;TLR8;TNFSF4
GO:0042113	B cell activation	http://amigo.geneontology.org/amigo/term/GO:0042113	0.64541	1.71743	0	0.001219	222	./Project_1612261826_GSEA/GO_0042113.png	92	9734;5293;55619;3569;1880;3575;4208;3676;4323;3624;11314;3586;64092;150372;3071;4332;3956;695;3087;5579;4914;940;7462;2322;5788;202309;28514;54440;50943;4066;6422;139818;1235;51176;952;7412;7292;100;5795;4242;4064;10673;9466;25;56833;3589;1493;7293;7128;974;2213;972;1015;54900;84174;5452;3718;7040;55012;939;4853;3574;56262;115352;7535;374403;596;115350;1380;23228;5771;933;1540;3688;973;286410;200…	ABL1;ADA;AICDA;APLF;ATP11C;BCL2;BTK;CCR6;CD180;CD22;CD27;CD28;CD300A;CD38;CD40LG;CD74;CD79A;CD79B;CDH17;CLCF1;CR2;CTLA4;CXCR5;CYLD;DLL1;DNAJB9;DOCK10;DOCK11;FCGR2B;FCRL1;FCRL3;FLT3;FOXP3;GAPT;GPR183;HDAC4;HDAC9;HHEX;IL10;IL11;IL27RA;IL6;IL7;IL7R;INHBA;IRF2BP2;ITGA4;ITGB1;ITM2A;JAK3;KIT;LAT2;LAX1;LEF1;LGALS1;LRRC8A;LYL1;LYN;MAD2L2;MEF2C;MFNG;MMP14;MNDA;MS4A1;NCKAP1L;NFAM1;NOTCH2;NTRK1;PIK3CD;PLCL2…
GO:1901342	regulation of vasculature development	http://amigo.geneontology.org/amigo/term/GO:1901342	0.641886	1.71833	0	0.00123254	295	./Project_1612261826_GSEA/GO_1901342.png	125	8091;4804;7291;7057;9734;7424;3082;3569;3678;8829;90627;7042;8038;6423;7048;8434;4223;1634;146850;3586;8877;719;23166;23213;2247;6678;4215;11117;728;1536;1284;3087;5579;2246;6369;5176;2627;3689;10457;26585;10000;168667;3670;94;4772;28514;1958;1116;57381;6422;641700;7010;7490;161742;6356;6376;7075;187;3339;126393;26051;56999;1215;7058;10769;2152;6648;25;2113;90993;2022;7128;7423;1545;2303;6774;552…	ABL1;ACVRL1;ADAM12;ADAMTS9;AGTR1;AKT3;ANXA1;ANXA3;APLNR;AQP1;BMPER;BTG1;C3;C3AR1;C5AR1;CARD10;CCL11;CCL24;CD34;CDH5;CFLAR;CHI3L1;CMA1;COL4A2;CREB3L1;CX3CL1;CXCL10;CXCL13;CYBB;CYP1B1;DCN;DLL1;ECM1;ECSCR;EGR1;EMILIN1;ENG;ETS1;F3;FGF1;FGF2;FGFBP1;FOXC2;GATA6;GLUL;GPNMB;GREM1;HDAC9;HGF;HHEX;HIF1A;HMGA2;HSPB6;HSPG2;HTATIP2;IL10;IL6;ISL1;ISM1;ITGA5;ITGB1;ITGB2;ITGB8;JAK1;KLF2;MAP3K3;MEOX2;MTDH;NFATC1;N…
GO:0007159	leukocyte cell-cell adhesion	http://amigo.geneontology.org/amigo/term/GO:0007159	0.634143	1.69895	0	0.00128672	310	./Project_1612261826_GSEA/GO_0007159.png	131	4478;140885;3569;3678;3037;114548;3575;7048;3676;199;146850;11314;3586;30835;6366;84695;942;864;3559;80380;3071;1840;3383;3956;2534;857;6347;941;940;84868;2615;11326;339390;10859;8654;3689;10457;6404;961;3600;912;3479;5788;2650;79626;8013;54440;7070;50943;1960;11006;160365;29851;201633;3142;5175;7412;119;2736;2737;7292;100;10326;151888;3115;9402;11151;10673;3570;5573;2113;1803;4907;6693;1493;8370…	ADA;ADD2;ADORA2A;AIF1;ANXA1;BTLA;BTN2A2;CAV1;CCL19;CCL2;CCL21;CD177;CD1D;CD209;CD27;CD274;CD276;CD28;CD300A;CD3E;CD4;CD44;CD47;CD5;CD6;CD74;CD80;CD83;CD86;CEBPB;CERCAM;CLEC4G;CLECL1;CORO1A;CTLA4;CXCL12;CYLD;DPP4;DTX1;DUSP3;EBI3;EGR3;ETS1;FCGR2B;FERMT3;FOXP3;FYN;GCNT1;GLI2;GLI3;GPNMB;GRAP2;GRB2;HAS2;HAVCR2;HLA-DMB;HLA-DPA1;HLA-DPB1;HLA-E;HLX;ICAM1;ICOS;IDO1;IGF1;IL10;IL12A;IL12RB1;IL15;IL18;IL2RA;…
GO:0035924	cellular response to vascular endothelial growth factor stimulus	http://amigo.geneontology.org/amigo/term/GO:0035924	0.703644	1.71972	0	0.00129741	49	./Project_1612261826_GSEA/GO_0035924.png	22	9508;7424;2619;8829;8828;1634;5159;6091;147372;81792;2322;5156;28514;1960;7412;11156;7423;4495;64094;3164;9261;301	ADAMTS12;ADAMTS3;ANXA1;CCBE1;DCN;DLL1;EGR3;FLT3;GAS1;MAPKAPK2;MT1G;NR4A1;NRP1;NRP2;PDGFRA;PDGFRB;PTP4A3;ROBO1;SMOC2;VCAM1;VEGFB;VEGFC
GO:0006413	translational initiation	http://amigo.geneontology.org/amigo/term/GO:0006413	-0.446122	-1.92553	0	0.0507158	184	./Project_1612261826_GSEA/GO_0006413.png	74	7175;6167;6203;6144;27102;6164;6227;6134;22916;6170;6193;6154;6208;7311;6165;6217;6218;6125;6192;6137;6191;6160;9349;1974;6156;6157;25873;6224;2332;6230;1979;51386;400961;6146;6132;23521;6188;6187;6135;6232;51441;6142;6223;8893;6229;8890;3692;6209;9451;66037;6128;6173;6152;6122;6175;6205;6201;6141;6124;6143;6194;6202;6222;6158;6138;3921;6147;6161;6159;56339;219402;6256;26986;9045	BOLL;EIF2AK1;EIF2AK3;EIF2B4;EIF2B5;EIF3L;EIF4A2;EIF4EBP2;EIF6;FMR1;METTL3;MTIF3;NCBP2;PABPC1;PAIP2B;RPL10;RPL11;RPL13;RPL13A;RPL14;RPL15;RPL18;RPL18A;RPL19;RPL21;RPL22;RPL23;RPL23A;RPL24;RPL26;RPL27A;RPL28;RPL29;RPL3;RPL30;RPL31;RPL32;RPL34;RPL35A;RPL36;RPL36A;RPL37;RPL39;RPL4;RPL5;RPL6;RPL8;RPLP0;RPS11;RPS14;RPS15;RPS16;RPS17;RPS18;RPS19;RPS2;RPS20;RPS21;RPS24;RPS25;RPS27;RPS3;RPS4X;RPS4Y1;RPS5;…
GO:0033108	mitochondrial respiratory chain complex assembly	http://amigo.geneontology.org/amigo/term/GO:0033108	-0.471113	-1.79519	0	0.0803001	68	./Project_1612261826_GSEA/GO_0033108.png	25	4728;4705;617;55572;4717;644096;4725;83943;4694;4695;374291;4713;4696;54539;4698;4710;4731;51079;90639;28976;54902;25915;4701;57505;29796	AARS2;ACAD9;BCS1L;COX19;FOXRED1;IMMP2L;NDUFA1;NDUFA10;NDUFA13;NDUFA2;NDUFA3;NDUFA5;NDUFA7;NDUFAF3;NDUFB11;NDUFB4;NDUFB7;NDUFC1;NDUFS5;NDUFS7;NDUFS8;NDUFV3;SDHAF1;TTC19;UQCR10
GO:0070988	demethylation	http://amigo.geneontology.org/amigo/term/GO:0070988	-0.472903	-1.7136	0	0.111997	62	./Project_1612261826_GSEA/GO_0070988.png	19	54784;200316;5253;55818;8242;9682;27350;121642;10765;23028;2625;1565;5447;1558;200424;23133;1559;1577;23030	ALKBH2;ALKBH4;APOBEC3C;APOBEC3F;CYP2C8;CYP2C9;CYP2D6;CYP3A5;GATA3;KDM1A;KDM3A;KDM4A;KDM4B;KDM5B;KDM5C;PHF2;PHF8;POR;TET3
GO:0009451	RNA modification	http://amigo.geneontology.org/amigo/term/GO:0009451	-0.399847	-1.59055	0	0.160952	121	./Project_1612261826_GSEA/GO_0009451.png	32	91893;113000;25917;387338;79922;200316;51654;55621;90353;6894;81890;80745;134637;29890;27350;27079;54522;161931;55651;29974;54502;285367;144233;57505;64118;84705;126789;56339;55687;27037;54802;221078	A1CF;AARS2;ADAD2;ADAT2;ANKRD16;APOBEC3C;APOBEC3F;BCDIN3D;CDK5RAP1;CTU1;DUS1L;FDXACB1;GTPBP3;METTL3;MRM1;NHP2;NSUN4;NSUN6;PUSL1;QTRT1;RBM15B;RBM47;RPUSD1;RPUSD2;RPUSD3;TARBP1;THUMPD2;THUMPD3;TRIT1;TRMT1;TRMT2A;TRMU
GO:0010257	NADH dehydrogenase complex assembly	http://amigo.geneontology.org/amigo/term/GO:0010257	-0.463836	-1.60449	0	0.172011	49	./Project_1612261826_GSEA/GO_0010257.png	23	4716;4700;4729;126328;4728;4705;617;55572;4717;4725;4694;4695;374291;4713;4696;54539;4698;4710;4731;51079;28976;25915;4701	ACAD9;BCS1L;FOXRED1;NDUFA1;NDUFA10;NDUFA11;NDUFA13;NDUFA2;NDUFA3;NDUFA5;NDUFA6;NDUFA7;NDUFAF3;NDUFB10;NDUFB11;NDUFB4;NDUFB7;NDUFC1;NDUFS5;NDUFS7;NDUFS8;NDUFV2;NDUFV3
GO:0008213	protein alkylation	http://amigo.geneontology.org/amigo/term/GO:0008213	-0.373474	-1.51767	0	0.177036	142	./Project_1612261826_GSEA/GO_0008213.png	31	23067;7799;54880;57673;9682;84444;57343;10782;29072;22976;29104;23168;6419;4302;79918;2145;63925;9869;54093;2625;115294;55251;1789;51409;22823;79084;90780;635;200424;8473;30827	BCOR;BEND3;BHMT;CXXC1;DNMT3B;DOT1L;EZH1;GATA3;HEMK1;KDM4A;MLLT6;MTF2;N6AMT1;OGT;PAXIP1;PCMTD1;PCMTD2;PRDM2;PYGO2;RTF1;SETD1B;SETD2;SETD4;SETD6;SETDB1;SETMAR;TET3;WDR77;ZNF274;ZNF304;ZNF335
GO:0008214	protein dealkylation	http://amigo.geneontology.org/amigo/term/GO:0008214	-0.504232	-1.52388	0.0308642	0.18992	28	./Project_1612261826_GSEA/GO_0008214.png	18	7403;3299;22992;8284;51780;7404;84678;51400;23135;54784;5253;55818;8242;9682;10765;23028;23133;23030	ALKBH4;HSF4;KDM1A;KDM2A;KDM2B;KDM3A;KDM3B;KDM4A;KDM4B;KDM5B;KDM5C;KDM5D;KDM6A;KDM6B;PHF2;PHF8;PPME1;UTY
GO:0007031	peroxisome organization	http://amigo.geneontology.org/amigo/term/GO:0007031	-0.472965	-1.615	0	0.191769	79	./Project_1612261826_GSEA/GO_0007031.png	26	7311;189;10005;26061;5195;219743;6342;54677;3295;8800;570;390916;92960;3155;57506;5189;8310;26063;3417;5192;373156;5191;51;11001;5825;30	ABCD3;ACAA1;ACOT8;ACOX1;ACOX3;AGXT;BAAT;CROT;DECR2;GSTK1;HACL1;HMGCL;HSD17B4;IDH1;MAVS;NUDT19;PEX1;PEX10;PEX11A;PEX11G;PEX14;PEX7;SCP2;SLC27A2;TYSND1;UBA52
GO:0016072	rRNA metabolic process	http://amigo.geneontology.org/amigo/term/GO:0016072	-0.336612	-1.48836	0	0.192086	210	./Project_1612261826_GSEA/GO_0016072.png	62	4736;9328;55011;6598;55006;6130;4137;2972;9136;81887;6839;6203;55164;6227;9326;22894;4931;6154;23016;6208;6165;6217;6218;91893;6125;387338;79922;1663;317781;8568;5394;65095;90121;6187;29777;6135;6232;5036;6223;6229;6209;27079;55651;54555;55272;115752;6597;6201;27043;6194;6202;55636;3921;56915;162989;10595;10199;10521;51547;79159;9045;2976	ABT1;BRF1;CHD7;DDX11;DDX17;DDX49;DDX51;DEDD2;DIS3;DIS3L;ERN2;EXOSC10;EXOSC5;EXOSC7;FDXACB1;GTF3C2;GTF3C5;IMP3;KRI1;LAS1L;MAPT;MPHOSPH10;MRM1;NHP2;NOL12;NSUN4;NVL;PA2G4;PELP1;PIH1D1;RPL10A;RPL11;RPL14;RPL26;RPL35A;RPL5;RPL7A;RPS14;RPS15;RPS16;RPS17;RPS19;RPS2;RPS21;RPS24;RPS27;RPS6;RPS7;RPS8;RPS9;RPSA;RPUSD2;RRP1;RRP9;SHQ1;SIRT7;SMARCA4;SMARCB1;SUV39H1;TRMT61B;TSR2;ZNHIT3
GO:0043574	peroxisomal transport	http://amigo.geneontology.org/amigo/term/GO:0043574	-0.449398	-1.5347	0	0.198939	68	./Project_1612261826_GSEA/GO_0043574.png	22	7311;189;10005;26061;5195;219743;6342;54677;3295;570;390916;3155;5189;8310;26063;3417;5192;373156;5191;51;11001;30	ACAA1;ACOT8;ACOX1;ACOX3;AGXT;BAAT;CROT;DECR2;GSTK1;HACL1;HMGCL;HSD17B4;IDH1;NUDT19;PEX1;PEX10;PEX14;PEX7;SCP2;SLC27A2;TYSND1;UBA52
GO:0016458	gene silencing	http://amigo.geneontology.org/amigo/term/GO:0016458	-0.32469	-1.40868	0	0.3066	184	./Project_1612261826_GSEA/GO_0016458.png	49	6839;3784;9643;91646;23408;22916;83989;1994;51548;8289;4088;132243;7157;6895;121504;2332;11022;5435;5253;9698;22955;57673;3692;27327;4613;84444;57343;54454;5439;3065;79829;5437;25904;144233;373863;9869;5460;23369;4152;4849;56339;51593;3020;10521;23133;26986;54487;5468;8994	ARID1A;ATAD2B;BCDIN3D;BEND3;CNOT10;CNOT3;DDX17;DGCR8;DND1;DOT1L;EIF6;ELAVL1;FAM172A;FMR1;H1FOO;H3F3A;HDAC1;HIST4H4;KCNQ1;LIMD1;MBD1;METTL3;MORF4L2;MYCN;NAA40;NCBP2;PABPC1;PHF2;PHF8;POLR2F;POLR2H;POLR2J;POU5F1;PPARG;PUM1;PUM2;SCMH1;SETDB1;SIRT5;SIRT6;SMAD3;SRRT;SUV39H1;TARBP2;TDRD12;TDRKH;TNRC6A;TP53;ZNF304
GO:0030104	water homeostasis	http://amigo.geneontology.org/amigo/term/GO:0030104	-0.371361	-1.35167	0.025	0.376142	65	./Project_1612261826_GSEA/GO_0030104.png	17	7466;51763;2692;23327;84283;6338;1579;112;6340;1364;57822;79152;4645;8529;66002;8766;29841	ADCY6;CLDN4;CYP4A11;CYP4F12;CYP4F2;FA2H;GHRHR;GRHL1;GRHL3;INPP5K;MYO5B;NEDD4L;RAB11A;SCNN1B;SCNN1G;TMEM79;WFS1
GO:0140053	mitochondrial gene expression	http://amigo.geneontology.org/amigo/term/GO:0140053	-0.342388	-1.32652	0	0.377269	142	./Project_1612261826_GSEA/GO_0140053.png	58	90480;60528;219927;84769;92170;29088;92259;29093;64216;26995;84545;54998;11222;56945;400916;54460;80324;4528;116541;708;54148;10352;51095;55006;128308;26589;60493;51069;64976;3028;64960;65993;29074;51264;84340;64978;387338;55168;51650;51654;9617;10240;55005;118487;64981;92399;79590;51642;80222;285367;4701;57505;5442;64432;55037;219402;64949;54802	AARS2;AURKAIP1;C1QBP;CDK5RAP1;CHCHD1;CHCHD10;ELAC2;FASTKD5;GADD45GIP1;GFM2;HSD17B10;MPV17L2;MRPL15;MRPL18;MRPL2;MRPL21;MRPL22;MRPL24;MRPL27;MRPL3;MRPL34;MRPL38;MRPL39;MRPL40;MRPL43;MRPL46;MRPL48;MRPL54;MRPL55;MRPS15;MRPS18A;MRPS21;MRPS22;MRPS25;MRPS26;MRPS31;MRPS33;MRPS34;MRPS36;MRRF;MTG1;MTIF2;MTIF3;MTRF1;NDUFA7;NSUN4;POLRMT;PTCD3;PUS1;RMND1;RPUSD3;TARS2;TFB2M;TRIT1;TRMT61B;TRNT1;TRUB2;WARS2
GO:0017004	cytochrome complex assembly	http://amigo.geneontology.org/amigo/term/GO:0017004	-0.474368	-1.32953	0.125714	0.396519	19	./Project_1612261826_GSEA/GO_0017004.png	3	90639;54902;29796	COX19;TTC19;UQCR10
GO:0071166	ribonucleoprotein complex localization	http://amigo.geneontology.org/amigo/term/GO:0071166	-0.352593	-1.35556	0	0.398155	112	./Project_1612261826_GSEA/GO_0071166.png	32	8086;26019;11097;7175;8189;22916;23225;1984;4927;9984;29894;91746;10482;23381;10762;5036;80145;29890;3692;6209;348995;29072;7248;23144;57187;9883;8106;3921;11338;26993;10250;5976	AAAS;AKAP8L;CPSF1;EIF5A;EIF6;NCBP2;NUP210;NUP43;NUP50;NUP88;NUPL2;NXF1;PA2G4;PABPN1;POM121;RBM15B;RPS15;RPSA;SETD2;SMG5;SRRM1;SYMPK;THOC1;THOC2;THOC7;TPR;TSC1;U2AF2;UPF1;UPF2;YTHDC1;ZC3H3
GO:0035902	response to immobilization stress	http://amigo.geneontology.org/amigo/term/GO:0035902	-0.426925	-1.29317	0.106667	0.418934	27	./Project_1612261826_GSEA/GO_0035902.png	5	23774;84918;4303;5468;7054	BRD1;FOXO4;LRP11;PPARG;TH
GO:0006399	tRNA metabolic process	http://amigo.geneontology.org/amigo/term/GO:0006399	-0.282804	-1.25553	0	0.418934	162	./Project_1612261826_GSEA/GO_0006399.png	29	283989;51654;4677;55621;10248;54938;90353;6894;81890;80745;134637;25973;80222;54522;83707;10557;79897;57505;64118;84705;57176;126789;26024;55687;5859;2976;54802;221078;80746	AARS2;ADAT2;ANKRD16;CDK5RAP1;CTU1;DUS1L;GTF3C2;GTPBP3;NARS;NSUN6;PARS2;POP7;PTCD1;PUSL1;QARS;QTRT1;RPP21;RPP38;SARS2;TARBP1;TARS2;THUMPD2;TRIT1;TRMT1;TRMU;TRPT1;TSEN2;TSEN54;VARS2
GO:0070972	protein localization to endoplasmic reticulum	http://amigo.geneontology.org/amigo/term/GO:0070972	-0.347197	-1.28127	0	0.423999	136	./Project_1612261826_GSEA/GO_0070972.png	65	6167;6203;6144;6164;6227;6134;6170;6193;6154;6208;7311;6165;6217;9789;6218;6125;6192;6137;6191;6160;9349;6156;6157;25873;6224;6230;10890;6727;6146;6132;23521;6188;6187;6135;6232;6726;6142;6223;6229;6209;28972;10134;11079;6128;6173;337867;6152;6122;128866;6175;6205;6201;6141;6124;6143;6194;6202;6222;6158;6138;3921;6147;6161;6159;9045	BCAP31;CHMP4B;RAB10;RER1;RPL10;RPL11;RPL13;RPL13A;RPL14;RPL15;RPL18;RPL18A;RPL19;RPL21;RPL22;RPL23;RPL23A;RPL24;RPL26;RPL27A;RPL28;RPL29;RPL3;RPL30;RPL31;RPL32;RPL34;RPL35A;RPL36;RPL36A;RPL37;RPL39;RPL4;RPL5;RPL6;RPL8;RPLP0;RPS11;RPS14;RPS15;RPS16;RPS17;RPS18;RPS19;RPS2;RPS20;RPS21;RPS24;RPS25;RPS27;RPS3;RPS4X;RPS4Y1;RPS5;RPS6;RPS7;RPS8;RPS9;RPSA;SPCS1;SPCS2;SRP14;SRP9;UBA52;UBAC2
GO:0040029	regulation of gene expression, epigenetic	http://amigo.geneontology.org/amigo/term/GO:0040029	-0.301516	-1.26803	0	0.432611	240	./Project_1612261826_GSEA/GO_0040029.png	60	1994;51548;5928;8289;4088;2146;132243;7157;3481;6895;121504;2332;11146;91746;5435;5253;5394;2033;9698;57673;29890;3692;9013;27327;23451;4613;84444;57343;2074;54454;58487;5439;9425;10514;3065;79829;5437;144233;63925;373863;9869;5987;5460;23369;4152;1789;56339;22823;9533;51593;10336;3020;80336;2648;23133;10013;5976;54487;5468;8994	ARID1A;ATAD2B;BCDIN3D;BEND3;CDYL;CREBZF;DGCR8;DND1;DNMT3B;DOT1L;EIF6;ELAVL1;EP300;ERCC6;EXOSC10;EZH2;FMR1;GLMN;H1FOO;H3F3A;HDAC1;HDAC6;HIST4H4;IGF2;KAT2A;LIMD1;MBD1;METTL3;MTF2;MYBBP1A;MYCN;NAA40;PABPC1L;PCGF3;PHF2;PHF8;POLR1C;POLR2F;POLR2H;POLR2J;POU5F1;PPARG;PUM1;PUM2;RBBP4;RBM15B;SETDB1;SF3B1;SIRT6;SMAD3;SRRT;TAF1C;TARBP2;TNRC6A;TP53;TRIM27;UPF1;YTHDC1;ZNF304;ZNF335
GO:0000959	mitochondrial RNA metabolic process	http://amigo.geneontology.org/amigo/term/GO:0000959	-0.399978	-1.2586	0.112782	0.433198	33	./Project_1612261826_GSEA/GO_0000959.png	12	400916;80324;10352;51095;55006;60493;3028;51654;80222;57505;5442;54802	AARS2;CDK5RAP1;CHCHD10;FASTKD5;HSD17B10;POLRMT;PUS1;TARS2;TRIT1;TRMT61B;TRNT1;WARS2
GO:0031123	RNA 3'-end processing	http://amigo.geneontology.org/amigo/term/GO:0031123	-0.309466	-1.21417	0	0.505146	111	./Project_1612261826_GSEA/GO_0031123.png	11	23144;57187;8106;3921;11338;56915;26024;51585;80336;26986;10250	EXOSC5;PABPC1;PABPC1L;PABPN1;PCF11;PTCD1;RPSA;SRRM1;THOC2;U2AF2;ZC3H3
GO:0006839	mitochondrial transport	http://amigo.geneontology.org/amigo/term/GO:0006839	-0.267582	-1.17983	0	0.587458	196	./Project_1612261826_GSEA/GO_0006839.png	57	196294;3099;8034;83943;10452;84277;23368;140823;131474;1329;22885;89781;29074;118424;55737;26517;10105;57380;1537;7157;293;9016;10425;7531;706;90427;6721;51079;6687;6548;84266;10469;55750;131118;2931;59286;27113;89941;7855;7351;7755;284114;7352;10245;10953;58480;637;9512;55186;54977;1375;6576;7263;1468;9026;23593;6720	ABLIM3;AGK;ALKBH7;ARIH2;BBC3;BID;BMF;CHCHD4;COX5B;CPT1B;CYC1;DNAJC19;DNAJC30;FZD5;GSK3A;HEBP2;HIP1R;HK2;HPS4;IMMP1L;IMMP2L;MRPL18;MRS2;NDUFA13;PMPCB;PPIF;PPP1R13B;RHOT2;RHOU;ROMO1;SLC25A1;SLC25A10;SLC25A14;SLC25A16;SLC25A36;SLC25A38;SLC25A6;SLC9A1;SPG7;SREBF1;SREBF2;TIMM13;TIMM17B;TIMM44;TMEM102;TOMM34;TOMM40;TP53;TSPO;TST;UBE2J2;UBL5;UCP2;UCP3;VPS35;YWHAE;ZNF205
GO:0052192	movement in environment of other organism involved in symbiotic interaction	http://amigo.geneontology.org/amigo/term/GO:0052192	-0.367901	-1.16584	0.211382	0.609601	33	./Project_1612261826_GSEA/GO_0052192.png	8	79720;92421;7706;128866;7726;5987;81559;55223	CHMP4B;CHMP4C;TRIM11;TRIM25;TRIM26;TRIM27;TRIM62;VPS37B
GO:0006308	DNA catabolic process	http://amigo.geneontology.org/amigo/term/GO:0006308	-0.33995	-1.12931	0.21875	0.61825	38	./Project_1612261826_GSEA/GO_0006308.png	8	2021;348654;1677;6419;11277;27443;1773;1775	CECR2;DFFB;DNASE1;DNASE1L2;ENDOG;GEN1;SETMAR;TREX1
GO:0042537	benzene-containing compound metabolic process	http://amigo.geneontology.org/amigo/term/GO:0042537	-0.408622	-1.13177	0.269737	0.631756	22	./Project_1612261826_GSEA/GO_0042537.png	4	54658;1580;30;7054	ACAA1;CYP4B1;TH;UGT1A1
