# Supplementary material for: Prognostic significance of SNCA and its methylation in bladder cancer
Source: BMC Cancer. 2022 Mar 26;22:330. doi: 10.1186/s12885-022-09411-9 (PMC8961938; doi:10.1186/s12885-022-09411-9)
Supplement: Supplementary file 4 — Additional file 4. [file 12885_2022_9411_MOESM4_ESM.xlsx]

## Sheet: enrichment_results_1612261999
Supplementary table S4. KEGG annotation of SNCA co-expressed genes.
geneSet	description	link	enrichmentScore	normalizedEnrichmentScore	pValue	FDR	size	plotPath	leadingEdgeNum	leadingEdgeId	userId
hsa05150	Staphylococcus aureus infection	http://www.kegg.jp/kegg-bin/show_pathway?hsa05150+3426+715+716+3586+2357+719+2212+728+3383+714+3689+6404+713+3075+712+2359+2358+2209+2214+3684+3115+3117+3122+9103+3113+3112+2213+3123+3109+2204+720+5724+3119+3683+718+3118+2215+3127+3111	0.78165	1.93302	0	0	52	./Project_1612261999_GSEA/hsa05150.png	39	3426;715;716;3586;2357;719;2212;728;3383;714;3689;6404;713;3075;712;2359;2358;2209;2214;3684;3115;3117;3122;9103;3113;3112;2213;3123;3109;2204;720;5724;3119;3683;718;3118;2215;3127;3111	C1QA;C1QB;C1QC;C1R;C1S;C3;C3AR1;C4A;C5AR1;CFH;CFI;FCAR;FCGR1A;FCGR2A;FCGR2B;FCGR2C;FCGR3A;FCGR3B;FPR1;FPR2;FPR3;HLA-DMB;HLA-DOA;HLA-DOB;HLA-DPA1;HLA-DPB1;HLA-DQA1;HLA-DQA2;HLA-DQB1;HLA-DRA;HLA-DRB1;HLA-DRB5;ICAM1;IL10;ITGAL;ITGAM;ITGB2;PTAFR;SELPLG
hsa04640	Hematopoietic cell lineage	http://www.kegg.jp/kegg-bin/show_pathway?hsa04640+3569+3678+3575+3676+1436+1435+3559+3672+929+4254+911+1440+2322+945+1378+912+951+3690+2209+952+3684+913+924+3115+3570+909+3589+3117+966+916+3122+3113+3112+3673+290+3123+3563+1438+960+3109+921+920+914+3119+910+925+3574+947+2814+7066+948+3118+1380+917+933+1437+1441+2208+4311+926+1791+3127+3111+930+915+931+3815+7124+3655+3108+3568+7850+3553+3590+3566	0.745521	1.90765	0	0	93	./Project_1612261999_GSEA/hsa04640.png	75	3569;3678;3575;3676;1436;1435;3559;3672;929;4254;911;1440;2322;945;1378;912;951;3690;2209;952;3684;913;924;3115;3570;909;3589;3117;966;916;3122;3113;3112;3673;290;3123;3563;1438;960;3109;921;920;914;3119;910;925;3574;947;2814;7066;948;3118;1380;917;933;1437;1441;2208;4311;926;1791;3127;3111;930;915;931;3815;7124;3655;3108;3568;7850;3553;3590;3566	ANPEP;CD14;CD19;CD1A;CD1B;CD1C;CD1D;CD1E;CD2;CD22;CD33;CD34;CD36;CD37;CD38;CD3D;CD3E;CD3G;CD4;CD44;CD5;CD59;CD7;CD8A;CD8B;CR1;CR2;CSF1;CSF1R;CSF2;CSF2RA;CSF3;CSF3R;DNTT;FCER2;FCGR1A;FLT3;GP5;HLA-DMA;HLA-DMB;HLA-DOA;HLA-DOB;HLA-DPA1;HLA-DPB1;HLA-DQA1;HLA-DQA2;HLA-DQB1;HLA-DRA;HLA-DRB1;HLA-DRB5;IL11;IL11RA;IL1B;IL1R2;IL2RA;IL3RA;IL4R;IL5RA;IL6;IL6R;IL7;IL7R;ITGA1;ITGA2;ITGA4;ITGA5;ITGA6;ITGAM;ITGB3…
hsa05323	Rheumatoid arthritis	http://www.kegg.jp/kegg-bin/show_pathway?hsa05323+7043+3569+7042+7097+2919+6372+1435+942+3383+6347+941+940+3689+3600+7010+1513+4050+526+284+6374+4314+3115+10673+3589+1493+3117+245972+6387+3122+3113+3112+6348+9114+3123+3109+7040+54+3119+4312+6364+3683+8600+8992+3725+3606+3118+1437+3127+3111	0.73399	1.8656	0	0	85	./Project_1612261999_GSEA/hsa05323.png	49	7043;3569;7042;7097;2919;6372;1435;942;3383;6347;941;940;3689;3600;7010;1513;4050;526;284;6374;4314;3115;10673;3589;1493;3117;245972;6387;3122;3113;3112;6348;9114;3123;3109;7040;54;3119;4312;6364;3683;8600;8992;3725;3606;3118;1437;3127;3111	ACP5;ANGPT1;ATP6V0D1;ATP6V0D2;ATP6V0E1;ATP6V1B2;CCL2;CCL20;CCL3;CD28;CD80;CD86;CSF1;CSF2;CTLA4;CTSK;CXCL1;CXCL12;CXCL5;CXCL6;HLA-DMB;HLA-DOA;HLA-DOB;HLA-DPA1;HLA-DPB1;HLA-DQA1;HLA-DQA2;HLA-DQB1;HLA-DRA;HLA-DRB1;HLA-DRB5;ICAM1;IL11;IL15;IL18;IL6;ITGAL;ITGB2;JUN;LTB;MMP1;MMP3;TEK;TGFB1;TGFB2;TGFB3;TLR2;TNFSF11;TNFSF13B
hsa04512	ECM-receptor interaction	http://www.kegg.jp/kegg-bin/show_pathway?hsa04512+3371+7057+3910+1292+3678+1293+3676+5649+284217+3908+3672+1278+1277+9900+1284+1291+3915+961+3690+3909+3685+1282+9899+2335+63923+3339+7450+7058+22801+3673+960+7060+1311+3918+3679+3912+3696+3693+3913+2814+948+3688	0.729371	1.86054	0	0	80	./Project_1612261999_GSEA/hsa04512.png	42	3371;7057;3910;1292;3678;1293;3676;5649;284217;3908;3672;1278;1277;9900;1284;1291;3915;961;3690;3909;3685;1282;9899;2335;63923;3339;7450;7058;22801;3673;960;7060;1311;3918;3679;3912;3696;3693;3913;2814;948;3688	CD36;CD44;CD47;COL1A1;COL1A2;COL4A1;COL4A2;COL6A1;COL6A2;COL6A3;COMP;FN1;GP5;HSPG2;ITGA1;ITGA11;ITGA2;ITGA4;ITGA5;ITGA7;ITGAV;ITGB1;ITGB3;ITGB5;ITGB8;LAMA1;LAMA2;LAMA3;LAMA4;LAMB1;LAMB2;LAMC1;LAMC2;RELN;SV2A;SV2B;THBS1;THBS2;THBS4;TNC;TNN;VWF
hsa05320	Autoimmune thyroid disease	http://www.kegg.jp/kegg-bin/show_pathway?hsa05320+355+3586+942+941+940+3115+5551+1493+3117+3122+3113+3112+3123+3109+7173+3119+3002+3105+3133+3118+3106+3134+3127+3111+3107+7038+959+7253+356+3108+3135	0.749724	1.83078	0	0	49	./Project_1612261999_GSEA/hsa05320.png	31	355;3586;942;941;940;3115;5551;1493;3117;3122;3113;3112;3123;3109;7173;3119;3002;3105;3133;3118;3106;3134;3127;3111;3107;7038;959;7253;356;3108;3135	CD28;CD40LG;CD80;CD86;CTLA4;FAS;FASLG;GZMB;HLA-A;HLA-B;HLA-C;HLA-DMA;HLA-DMB;HLA-DOA;HLA-DOB;HLA-DPA1;HLA-DPB1;HLA-DQA1;HLA-DQA2;HLA-DQB1;HLA-DRA;HLA-DRB1;HLA-DRB5;HLA-E;HLA-F;HLA-G;IL10;PRF1;TG;TPO;TSHR
hsa05140	Leishmaniasis	http://www.kegg.jp/kegg-bin/show_pathway?hsa05140+7043+7042+3676+7097+3586+2212+4688+1536+5579+6300+5600+3689+1378+2209+2214+3684+3115+653361+3117+3122+9103+3113+3112+4790+3123+3109+7040+3119+3725+5743+718+3716+3118+3592+3688+6772+2215+3127+3111	0.722431	1.81136	0	0	71	./Project_1612261999_GSEA/hsa05140.png	39	7043;7042;3676;7097;3586;2212;4688;1536;5579;6300;5600;3689;1378;2209;2214;3684;3115;653361;3117;3122;9103;3113;3112;4790;3123;3109;7040;3119;3725;5743;718;3716;3118;3592;3688;6772;2215;3127;3111	C3;CR1;CYBB;FCGR1A;FCGR2A;FCGR2C;FCGR3A;FCGR3B;HLA-DMB;HLA-DOA;HLA-DOB;HLA-DPA1;HLA-DPB1;HLA-DQA1;HLA-DQA2;HLA-DQB1;HLA-DRA;HLA-DRB1;HLA-DRB5;IL10;IL12A;ITGA4;ITGAM;ITGB1;ITGB2;JAK1;JUN;MAPK11;MAPK12;NCF1;NCF2;NFKB1;PRKCB;PTGS2;STAT1;TGFB1;TGFB2;TGFB3;TLR2
hsa04514	Cell adhesion molecules (CAMs)	http://www.kegg.jp/kegg-bin/show_pathway?hsa04514+6383+22854+57863+3676+4685+257194+1462+1000+942+1272+83700+80380+3383+941+940+3689+84628+6404+58494+5788+4684+8506+9378+3685+29851+201633+6614+10666+5175+7412+3684+3115+3897+6693+1493+3117+2734+3122+3113+3112+3123+3109+920+923+914+3119+3105+5133+3683+925+7122+80381+3696+947+22871+9672+3133+9379+3118+3106+9019+1003+933+29126+3688+4897+926+3134+214+…	0.685089	1.81059	0	0	137	./Project_1612261999_GSEA/hsa04514.png	89	6383;22854;57863;3676;4685;257194;1462;1000;942;1272;83700;80380;3383;941;940;3689;84628;6404;58494;5788;4684;8506;9378;3685;29851;201633;6614;10666;5175;7412;3684;3115;3897;6693;1493;3117;2734;3122;3113;3112;3123;3109;920;923;914;3119;3105;5133;3683;925;7122;80381;3696;947;22871;9672;3133;9379;3118;3106;9019;1003;933;29126;3688;4897;926;3134;214;3127;3111;3384;64101;3680;6900;23562;3107;6401;100…	ALCAM;CADM3;CD2;CD22;CD226;CD274;CD276;CD28;CD34;CD4;CD40LG;CD6;CD80;CD86;CD8A;CD8B;CDH15;CDH2;CDH3;CDH5;CLDN1;CLDN10;CLDN11;CLDN14;CLDN5;CNTN1;CNTN2;CNTNAP1;CTLA4;GLG1;HLA-A;HLA-B;HLA-C;HLA-DMA;HLA-DMB;HLA-DOA;HLA-DOB;HLA-DPA1;HLA-DPB1;HLA-DQA1;HLA-DQA2;HLA-DQB1;HLA-DRA;HLA-DRB1;HLA-DRB5;HLA-E;HLA-F;HLA-G;ICAM1;ICAM2;ICOS;ITGA4;ITGA6;ITGA9;ITGAL;ITGAM;ITGAV;ITGB1;ITGB2;ITGB8;JAM2;JAM3;L1CAM;LRRC…
hsa04060	Cytokine-cytokine receptor interaction	http://www.kegg.jp/kegg-bin/show_pathway?hsa04060+9180+4804+7043+90+2920+3569+355+7042+3575+7048+1436+3624+2919+943+970+3586+2921+6372+1435+6366+3559+133396+1440+11009+6347+6369+3598+944+3600+3587+3577+3556+94+6368+5008+8784+4050+1235+6356+3595+6376+2690+3604+7292+6374+3976+50615+10673+3570+658+7852+9466+1237+3601+3589+1233+3560+7293+8809+8807+6387+84957+8771+10563+6348+6351+9173+10344+4049+3563+…	0.673676	1.80288	0	0	280	./Project_1612261999_GSEA/hsa04060.png	154	9180;4804;7043;90;2920;3569;355;7042;3575;7048;1436;3624;2919;943;970;3586;2921;6372;1435;6366;3559;133396;1440;11009;6347;6369;3598;944;3600;3587;3577;3556;94;6368;5008;8784;4050;1235;6356;3595;6376;2690;3604;7292;6374;3976;50615;10673;3570;658;7852;9466;1237;3601;3589;1233;3560;7293;8809;8807;6387;84957;8771;10563;6348;6351;9173;10344;4049;3563;3594;1438;4803;90865;6363;920;6357;7040;3561;6355;…	ACVR1;ACVR1C;ACVRL1;BMP8A;BMPR1B;CCL11;CCL13;CCL14;CCL18;CCL19;CCL2;CCL20;CCL21;CCL23;CCL24;CCL25;CCL26;CCL28;CCL3;CCL4;CCL4L2;CCL5;CCL7;CCL8;CCR1;CCR2;CCR4;CCR5;CCR6;CCR8;CD27;CD4;CD40;CD40LG;CD70;CLCF1;CRLF2;CSF1;CSF1R;CSF2;CSF2RA;CSF2RB;CSF3;CSF3R;CX3CL1;CXCL1;CXCL10;CXCL11;CXCL12;CXCL13;CXCL16;CXCL2;CXCL3;CXCL5;CXCL6;CXCL9;CXCR1;CXCR3;CXCR4;CXCR5;CXCR6;FAS;FASLG;GDF10;GDF3;GDF5;GDF6;GHR;IL10;…
hsa04672	Intestinal immune network for IgA production	http://www.kegg.jp/kegg-bin/show_pathway?hsa04672+3569+3676+3586+942+941+940+3600+29851+3115+10673+7852+3601+3117+6387+3122+3113+3112+3123+3109+7040+3119+3118+3127+3111+608+57379+23495+959+3108+6370+56477+958	0.748026	1.80189	0	0	45	./Project_1612261999_GSEA/hsa04672.png	32	3569;3676;3586;942;941;940;3600;29851;3115;10673;7852;3601;3117;6387;3122;3113;3112;3123;3109;7040;3119;3118;3127;3111;608;57379;23495;959;3108;6370;56477;958	AICDA;CCL25;CCL28;CD28;CD40;CD40LG;CD80;CD86;CXCL12;CXCR4;HLA-DMA;HLA-DMB;HLA-DOA;HLA-DOB;HLA-DPA1;HLA-DPB1;HLA-DQA1;HLA-DQA2;HLA-DQB1;HLA-DRA;HLA-DRB1;HLA-DRB5;ICOS;IL10;IL15;IL15RA;IL6;ITGA4;TGFB1;TNFRSF13B;TNFRSF17;TNFSF13B
hsa04380	Osteoclast differentiation	http://www.kegg.jp/kegg-bin/show_pathway?hsa04380+353514+140885+814+5293+7042+7048+1436+11024+9021+1435+10288+2212+4688+6688+79168+695+2534+6300+11025+3937+5600+4286+7305+10859+10990+10000+11027+4772+126014+3690+1513+2209+11006+2214+11026+10326+653361+54209+9103+2213+4790+5530+7040+54+8600+3725+5533+23547+3932+8651+3716+1540+6772+2215+5971+7046+2885+8061	0.687114	1.79713	0	0	126	./Project_1612261999_GSEA/hsa04380.png	58	353514;140885;814;5293;7042;7048;1436;11024;9021;1435;10288;2212;4688;6688;79168;695;2534;6300;11025;3937;5600;4286;7305;10859;10990;10000;11027;4772;126014;3690;1513;2209;11006;2214;11026;10326;653361;54209;9103;2213;4790;5530;7040;54;8600;3725;5533;23547;3932;8651;3716;1540;6772;2215;5971;7046;2885;8061	ACP5;AKT3;BTK;CAMK4;CSF1;CSF1R;CTSK;CYLD;FCGR1A;FCGR2A;FCGR2B;FCGR2C;FCGR3A;FCGR3B;FOSL1;FYN;GRB2;ITGB3;JAK1;JUN;LCK;LCP2;LILRA1;LILRA2;LILRA3;LILRA4;LILRA5;LILRA6;LILRB1;LILRB2;LILRB3;LILRB4;LILRB5;MAPK11;MAPK12;MITF;NCF1;NCF2;NFATC1;NFKB1;OSCAR;PIK3CD;PPP3CA;PPP3CC;RELB;SIRPA;SIRPB1;SOCS1;SOCS3;SPI1;STAT1;TGFB1;TGFB2;TGFBR1;TGFBR2;TNFSF11;TREM2;TYROBP
hsa05416	Viral myocarditis	http://www.kegg.jp/kegg-bin/show_pathway?hsa05416+6443+942+3908+3383+6444+2534+857+941+940+3689+3115+5551+25+27+3117+3122+3113+3112+3123+3109+3119+5880+3105+60+3683+6445+3133+3118+3106+1756+3134+3127+3111+6442	0.726027	1.77964	0	0	56	./Project_1612261999_GSEA/hsa05416.png	34	6443;942;3908;3383;6444;2534;857;941;940;3689;3115;5551;25;27;3117;3122;3113;3112;3123;3109;3119;5880;3105;60;3683;6445;3133;3118;3106;1756;3134;3127;3111;6442	ABL1;ABL2;ACTB;CAV1;CD28;CD80;CD86;DMD;FYN;HLA-A;HLA-B;HLA-DMB;HLA-DOA;HLA-DOB;HLA-DPA1;HLA-DPB1;HLA-DQA1;HLA-DQA2;HLA-DQB1;HLA-DRA;HLA-DRB1;HLA-DRB5;HLA-E;HLA-F;ICAM1;ITGAL;ITGB2;LAMA2;PRF1;RAC2;SGCA;SGCB;SGCD;SGCG
hsa04610	Complement and coagulation cascades	http://www.kegg.jp/kegg-bin/show_pathway?hsa04610+3426+715+2149+5627+716+719+728+623+3687+11326+624+714+3689+713+1378+3075+712+7035+5328+2162+5329+3684+7450+710+2151+2152+5265+966+9002+2+720+2159+718+1380+5104+10544+5054+2157+7056+730+5648+5055	0.692393	1.77887	0	0	78	./Project_1612261999_GSEA/hsa04610.png	42	3426;715;2149;5627;716;719;728;623;3687;11326;624;714;3689;713;1378;3075;712;7035;5328;2162;5329;3684;7450;710;2151;2152;5265;966;9002;2;720;2159;718;1380;5104;10544;5054;2157;7056;730;5648;5055	A2M;BDKRB1;BDKRB2;C1QA;C1QB;C1QC;C1R;C1S;C3;C3AR1;C4A;C5AR1;C7;CD59;CFH;CFI;CR1;CR2;F10;F13A1;F2R;F2RL2;F2RL3;F3;F8;ITGAM;ITGAX;ITGB2;MASP1;PLAU;PLAUR;PROCR;PROS1;SERPINA1;SERPINA5;SERPINB2;SERPINE1;SERPING1;TFPI;THBD;VSIG4;VWF
hsa03010	Ribosome	http://www.kegg.jp/kegg-bin/show_pathway?hsa03010+4736+6176+6130+6168+6204+6167+6203+51069+6144+6164+2197+6227+6134+6170+6193+64960+6154+29074+6208+7311+6165+6217+51264+6218+6125+6192+6137+6191+6160+9349+6156+6157+25873+6224+6230+55168+6146+6132+23521+6188+6187+6135+6232+64981+6142+6223+6229+6209+79590+6128+6173+6152+6122+6175+6205+6201+6141+6124+6143+6194+6202+6222+6158+6138+3921+6147+6161+6159+…	-0.602369	-2.5219	0	0	131	./Project_1612261999_GSEA/hsa03010.png	69	4736;6176;6130;6168;6204;6167;6203;51069;6144;6164;2197;6227;6134;6170;6193;64960;6154;29074;6208;7311;6165;6217;51264;6218;6125;6192;6137;6191;6160;9349;6156;6157;25873;6224;6230;55168;6146;6132;23521;6188;6187;6135;6232;64981;6142;6223;6229;6209;79590;6128;6173;6152;6122;6175;6205;6201;6141;6124;6143;6194;6202;6222;6158;6138;3921;6147;6161;6159;9045	FAU;MRPL18;MRPL2;MRPL24;MRPL27;MRPL34;MRPS15;MRPS18A;RPL10;RPL10A;RPL11;RPL13;RPL13A;RPL14;RPL15;RPL18;RPL18A;RPL19;RPL21;RPL22;RPL23;RPL23A;RPL24;RPL26;RPL27A;RPL28;RPL29;RPL3;RPL30;RPL31;RPL32;RPL34;RPL35A;RPL36;RPL36A;RPL37;RPL37A;RPL39;RPL4;RPL5;RPL6;RPL7A;RPL8;RPLP0;RPLP1;RPS10;RPS11;RPS14;RPS15;RPS16;RPS17;RPS18;RPS19;RPS2;RPS20;RPS21;RPS24;RPS25;RPS27;RPS3;RPS4X;RPS4Y1;RPS5;RPS6;RPS7;RPS8;…
hsa05144	Malaria	http://www.kegg.jp/kegg-bin/show_pathway?hsa05144+7057+6383+7043+3082+3569+7042+7097+3586+3383+1440+6347+2995+3689+1378+5175+7412+7058+4035+7060+1311+7040+3683+3606+948+3592+3043+3820+6401+22914+959+7124+3553+958+3040+3039+3458	0.719987	1.7473	0	5.47003e-05	46	./Project_1612261999_GSEA/hsa05144.png	36	7057;6383;7043;3082;3569;7042;7097;3586;3383;1440;6347;2995;3689;1378;5175;7412;7058;4035;7060;1311;7040;3683;3606;948;3592;3043;3820;6401;22914;959;7124;3553;958;3040;3039;3458	CCL2;CD36;CD40;CD40LG;COMP;CR1;CSF3;GYPC;HBA1;HBA2;HBB;HGF;ICAM1;IFNG;IL10;IL12A;IL18;IL1B;IL6;ITGAL;ITGB2;KLRB1;KLRK1;LRP1;PECAM1;SDC2;SELE;TGFB1;TGFB2;TGFB3;THBS1;THBS2;THBS4;TLR2;TNF;VCAM1
hsa05330	Allograft rejection	http://www.kegg.jp/kegg-bin/show_pathway?hsa05330+355+3586+942+941+940+3115+5551+3117+3122+3113+3112+3123+3109+3119+3002+3105+3133+3118+3106+3592+3134+3127+3111+3107+959+7124+356+3108+3135+958	0.751051	1.75097	0	5.81191e-05	35	./Project_1612261999_GSEA/hsa05330.png	30	355;3586;942;941;940;3115;5551;3117;3122;3113;3112;3123;3109;3119;3002;3105;3133;3118;3106;3592;3134;3127;3111;3107;959;7124;356;3108;3135;958	CD28;CD40;CD40LG;CD80;CD86;FAS;FASLG;GZMB;HLA-A;HLA-B;HLA-C;HLA-DMA;HLA-DMB;HLA-DOA;HLA-DOB;HLA-DPA1;HLA-DPB1;HLA-DQA1;HLA-DQA2;HLA-DQB1;HLA-DRA;HLA-DRB1;HLA-DRB5;HLA-E;HLA-F;HLA-G;IL10;IL12A;PRF1;TNF
hsa05321	Inflammatory bowel disease (IBD)	http://www.kegg.jp/kegg-bin/show_pathway?hsa05321+6775+7043+4094+3569+7042+7097+3586+4772+50943+3595+50615+3115+3117+8809+8807+6774+3122+3113+3112+4790+3123+3594+3109+7040+3561+3119+3725+3606+3118+3592+6772+3127+3111+30009+6095+7124+3108+3596+3553+3566	0.704972	1.7532	0	6.19937e-05	63	./Project_1612261999_GSEA/hsa05321.png	40	6775;7043;4094;3569;7042;7097;3586;4772;50943;3595;50615;3115;3117;8809;8807;6774;3122;3113;3112;4790;3123;3594;3109;7040;3561;3119;3725;3606;3118;3592;6772;3127;3111;30009;6095;7124;3108;3596;3553;3566	FOXP3;HLA-DMA;HLA-DMB;HLA-DOA;HLA-DOB;HLA-DPA1;HLA-DPB1;HLA-DQA1;HLA-DQA2;HLA-DQB1;HLA-DRA;HLA-DRB1;HLA-DRB5;IL10;IL12A;IL12RB1;IL12RB2;IL13;IL18;IL18R1;IL18RAP;IL1B;IL21R;IL2RG;IL4R;IL6;JUN;MAF;NFATC1;NFKB1;RORA;STAT1;STAT3;STAT4;TBX21;TGFB1;TGFB2;TGFB3;TLR2;TNF
hsa05332	Graft-versus-host disease	http://www.kegg.jp/kegg-bin/show_pathway?hsa05332+3569+355+942+941+940+3115+5551+3117+3122+3113+3112+3123+3109+3824+3119+3002+3105+3133+3118+3106+3134+3127+3111+3821+3107+7124+356+3108+3135+3553	0.747949	1.76219	0	6.64218e-05	37	./Project_1612261999_GSEA/hsa05332.png	30	3569;355;942;941;940;3115;5551;3117;3122;3113;3112;3123;3109;3824;3119;3002;3105;3133;3118;3106;3134;3127;3111;3821;3107;7124;356;3108;3135;3553	CD28;CD80;CD86;FAS;FASLG;GZMB;HLA-A;HLA-B;HLA-C;HLA-DMA;HLA-DMB;HLA-DOA;HLA-DOB;HLA-DPA1;HLA-DPB1;HLA-DQA1;HLA-DQA2;HLA-DQB1;HLA-DRA;HLA-DRB1;HLA-DRB5;HLA-E;HLA-F;HLA-G;IL1B;IL6;KLRC1;KLRD1;PRF1;TNF
hsa04145	Phagosome	http://www.kegg.jp/kegg-bin/show_pathway?hsa04145+7057+9902+84617+715+3678+7097+30835+7846+2212+4688+929+1536+3920+3689+81035+4360+4481+3690+10333+64581+3685+2209+2214+526+3684+3115+11151+7058+653361+3117+245972+3122+9103+3113+3112+9114+2213+3673+3123+7060+3109+2204+1311+79659+3119+3105+60+8992+4353+3693+718+3133+948+3118+3106+5878+3688+3134+2215+3127+3111+6891+4842+821+3916+6890+3107+4074+51143+…	0.673599	1.76886	0	7.15312e-05	145	./Project_1612261999_GSEA/hsa04145.png	70	7057;9902;84617;715;3678;7097;30835;7846;2212;4688;929;1536;3920;3689;81035;4360;4481;3690;10333;64581;3685;2209;2214;526;3684;3115;11151;7058;653361;3117;245972;3122;9103;3113;3112;9114;2213;3673;3123;7060;3109;2204;1311;79659;3119;3105;60;8992;4353;3693;718;3133;948;3118;3106;5878;3688;3134;2215;3127;3111;6891;4842;821;3916;6890;3107;4074;51143;23545	ACTB;ATP6V0A2;ATP6V0D1;ATP6V0D2;ATP6V0E1;ATP6V1B2;C1R;C3;CANX;CD14;CD209;CD36;CLEC7A;COLEC12;COMP;CORO1A;CYBB;DYNC1LI1;DYNC2H1;FCAR;FCGR1A;FCGR2A;FCGR2B;FCGR2C;FCGR3A;FCGR3B;HLA-A;HLA-B;HLA-C;HLA-DMB;HLA-DOA;HLA-DOB;HLA-DPA1;HLA-DPB1;HLA-DQA1;HLA-DQA2;HLA-DQB1;HLA-DRA;HLA-DRB1;HLA-DRB5;HLA-E;HLA-F;ITGA2;ITGA5;ITGAM;ITGAV;ITGB1;ITGB2;ITGB3;ITGB5;LAMP1;LAMP2;M6PR;MPO;MRC1;MRC2;MSR1;NCF1;NCF2;NOS1;R…
hsa04940	Type I diabetes mellitus	http://www.kegg.jp/kegg-bin/show_pathway?hsa04940+355+1363+942+941+940+5798+3115+5551+3117+3122+3113+3112+3123+4049+3109+3119+3002+3105+3133+3118+3106+3592+3134+3127+3111+3107+7124+356+3108+3135+3553	0.724876	1.72826	0	0.000258307	41	./Project_1612261999_GSEA/hsa04940.png	31	355;1363;942;941;940;5798;3115;5551;3117;3122;3113;3112;3123;4049;3109;3119;3002;3105;3133;3118;3106;3592;3134;3127;3111;3107;7124;356;3108;3135;3553	CD28;CD80;CD86;CPE;FAS;FASLG;GZMB;HLA-A;HLA-B;HLA-C;HLA-DMA;HLA-DMB;HLA-DOA;HLA-DOB;HLA-DPA1;HLA-DPB1;HLA-DQA1;HLA-DQA2;HLA-DQB1;HLA-DRA;HLA-DRB1;HLA-DRB5;HLA-E;HLA-F;HLA-G;IL12A;IL1B;LTA;PRF1;PTPRN;TNF
hsa05133	Pertussis	http://www.kegg.jp/kegg-bin/show_pathway?hsa05133+715+3569+3678+114548+23643+716+1073+3586+6372+929+6300+5600+714+3689+713+712+3394+3684+710+6374+834+4790+720+3725+718+3592+3688+2770+353376+840+10392+2771	0.676763	1.72641	0	0.000342597	74	./Project_1612261999_GSEA/hsa05133.png	32	715;3569;3678;114548;23643;716;1073;3586;6372;929;6300;5600;714;3689;713;712;3394;3684;710;6374;834;4790;720;3725;718;3592;3688;2770;353376;840;10392;2771	C1QA;C1QB;C1QC;C1R;C1S;C3;C4A;CASP1;CASP7;CD14;CFL2;CXCL5;CXCL6;GNAI1;GNAI2;IL10;IL12A;IL6;IRF8;ITGA5;ITGAM;ITGB1;ITGB2;JUN;LY96;MAPK11;MAPK12;NFKB1;NLRP3;NOD1;SERPING1;TICAM2
hsa05310	Asthma	http://www.kegg.jp/kegg-bin/show_pathway?hsa05310+3586+2207+6356+2205+3115+3117+5553+3122+3113+3112+3123+3109+3119+3118+3127+3111+2206+959+7124+3108+3596+958	0.748926	1.71847	0	0.000371962	28	./Project_1612261999_GSEA/hsa05310.png	22	3586;2207;6356;2205;3115;3117;5553;3122;3113;3112;3123;3109;3119;3118;3127;3111;2206;959;7124;3108;3596;958	CCL11;CD40;CD40LG;FCER1A;FCER1G;HLA-DMA;HLA-DMB;HLA-DOA;HLA-DOB;HLA-DPA1;HLA-DPB1;HLA-DQA1;HLA-DQA2;HLA-DQB1;HLA-DRA;HLA-DRB1;HLA-DRB5;IL10;IL13;MS4A2;PRG2;TNF
hsa05146	Amoebiasis	http://www.kegg.jp/kegg-bin/show_pathway?hsa05146+3910+7043+5293+3569+7042+1281+87+7097+2919+3586+284217+3908+929+1278+1277+1284+5579+3915+3689+912+3909+1282+3684+2335+1511+4790+5272+2774+7040+3918+3912+5330+3913+5275+3592+1437+5878+6318+6317	0.665897	1.71367	0	0.000422684	93	./Project_1612261999_GSEA/hsa05146.png	39	3910;7043;5293;3569;7042;1281;87;7097;2919;3586;284217;3908;929;1278;1277;1284;5579;3915;3689;912;3909;1282;3684;2335;1511;4790;5272;2774;7040;3918;3912;5330;3913;5275;3592;1437;5878;6318;6317	ACTN1;CD14;CD1D;COL1A1;COL1A2;COL3A1;COL4A1;COL4A2;CSF2;CTSG;CXCL1;FN1;GNAL;IL10;IL12A;IL6;ITGAM;ITGB2;LAMA1;LAMA2;LAMA3;LAMA4;LAMB1;LAMB2;LAMC1;LAMC2;NFKB1;PIK3CD;PLCB2;PRKCB;RAB5C;SERPINB13;SERPINB3;SERPINB4;SERPINB9;TGFB1;TGFB2;TGFB3;TLR2
hsa04630	JAK-STAT signaling pathway	http://www.kegg.jp/kegg-bin/show_pathway?hsa04630+9180+6775+5293+3569+3575+5159+9021+3586+3559+1440+11009+3598+10000+3600+3587+5156+2273+5008+3595+2690+3976+116379+50615+316+3570+9466+3601+3589+894+3560+6774+3563+3594+1438+8835+3718+4170+3561+5154+3574+85480+3597+8651+596+3716+7066+3977+5771+3592+1437+3953+5617+1441+1439+6772+4609+2885	0.652346	1.71467	0	0.000442812	157	./Project_1612261999_GSEA/hsa04630.png	57	9180;6775;5293;3569;3575;5159;9021;3586;3559;1440;11009;3598;10000;3600;3587;5156;2273;5008;3595;2690;3976;116379;50615;316;3570;9466;3601;3589;894;3560;6774;3563;3594;1438;8835;3718;4170;3561;5154;3574;85480;3597;8651;596;3716;7066;3977;5771;3592;1437;3953;5617;1441;1439;6772;4609;2885	AKT3;AOX1;BCL2;CCND2;CSF2;CSF2RA;CSF2RB;CSF3;CSF3R;FHL1;GHR;GRB2;IL10;IL10RA;IL11;IL12A;IL12RB1;IL12RB2;IL13RA1;IL13RA2;IL15;IL15RA;IL21R;IL22RA2;IL24;IL27RA;IL2RA;IL2RB;IL2RG;IL3RA;IL6;IL6R;IL7;IL7R;JAK1;JAK3;LEPR;LIF;LIFR;MCL1;MYC;OSM;OSMR;PDGFA;PDGFRA;PDGFRB;PIK3CD;PRL;PTPN2;SOCS1;SOCS2;SOCS3;STAT1;STAT3;STAT4;THPO;TSLP
hsa04062	Chemokine signaling pathway	http://www.kegg.jp/kegg-bin/show_pathway?hsa04062+59345+5293+2920+54331+3055+2869+146850+1794+23533+2919+2921+6372+6366+2791+5579+6347+6369+10000+3577+2793+9844+6368+5294+1235+6356+6376+108+6374+7852+10681+1237+653361+113+7454+1233+3702+115+399694+6387+7409+6774+10563+6348+6351+55970+4790+10344+10235+6363+6357+3718+6355+6364+2268+196883+5880+5197+5330+6362+6373+6358+6772+10663+4283+9560+3627+1234…	0.647425	1.70572	0	0.000566029	185	./Project_1612261999_GSEA/hsa04062.png	97	59345;5293;2920;54331;3055;2869;146850;1794;23533;2919;2921;6372;6366;2791;5579;6347;6369;10000;3577;2793;9844;6368;5294;1235;6356;6376;108;6374;7852;10681;1237;653361;113;7454;1233;3702;115;399694;6387;7409;6774;10563;6348;6351;55970;4790;10344;10235;6363;6357;3718;6355;6364;2268;196883;5880;5197;5330;6362;6373;6358;6772;10663;4283;9560;3627;1234;2833;2885;4893;9564;5908;6093;25759;2770;409;2868…	ADCY2;ADCY4;ADCY5;ADCY7;ADCY9;AKT3;ARRB2;BCAR1;CCL11;CCL13;CCL14;CCL18;CCL19;CCL2;CCL20;CCL21;CCL23;CCL24;CCL25;CCL26;CCL3;CCL4;CCL4L2;CCL5;CCL7;CCL8;CCR1;CCR2;CCR4;CCR5;CCR6;CCR8;CHUK;CX3CL1;CXCL1;CXCL10;CXCL11;CXCL12;CXCL13;CXCL16;CXCL2;CXCL3;CXCL5;CXCL6;CXCL9;CXCR1;CXCR3;CXCR4;CXCR5;CXCR6;DOCK2;ELMO1;FGR;GNAI1;GNAI2;GNB4;GNB5;GNG10;GNG11;GNG12;GNG2;GNGT2;GRB2;GRK4;GRK5;HCK;ITK;JAK2;JAK3;LYN;NC…
hsa04668	TNF signaling pathway	http://www.kegg.jp/kegg-bin/show_pathway?hsa04668+7424+5293+2920+3569+355+4323+2919+9021+2921+1435+3383+6300+9586+6347+5600+10000+3600+6376+7412+6374+4314+3976+330+90993+4318+8809+7128+4790+4049+182+7187+7133+6364+1051+3725+5743+197259+1437+329+3627+8837+7185+1147+840+6401+1906+5290+7124+6352+6885+5608+3553+1386	0.651554	1.70057	0	0.000697429	110	./Project_1612261999_GSEA/hsa04668.png	53	7424;5293;2920;3569;355;4323;2919;9021;2921;1435;3383;6300;9586;6347;5600;10000;3600;6376;7412;6374;4314;3976;330;90993;4318;8809;7128;4790;4049;182;7187;7133;6364;1051;3725;5743;197259;1437;329;3627;8837;7185;1147;840;6401;1906;5290;7124;6352;6885;5608;3553;1386	AKT3;ATF2;BIRC2;BIRC3;CASP7;CCL2;CCL20;CCL5;CEBPB;CFLAR;CHUK;CREB3L1;CREB5;CSF1;CSF2;CX3CL1;CXCL1;CXCL10;CXCL2;CXCL3;CXCL5;EDN1;FAS;ICAM1;IL15;IL18R1;IL1B;IL6;JAG1;JUN;LIF;LTA;MAP2K6;MAP3K7;MAPK11;MAPK12;MLKL;MMP14;MMP3;MMP9;NFKB1;PIK3CA;PIK3CD;PTGS2;SELE;SOCS3;TNF;TNFAIP3;TNFRSF1B;TRAF1;TRAF3;VCAM1;VEGFC
hsa05340	Primary immunodeficiency	http://www.kegg.jp/kegg-bin/show_pathway?hsa05340+3575+695+5788+29851+100+916+84876+920+3718+3561+925+3932+7535+926+4261+973+6891+930+915+57379+6890+23495+959	0.717438	1.69215	0	0.000855513	36	./Project_1612261999_GSEA/hsa05340.png	23	3575;695;5788;29851;100;916;84876;920;3718;3561;925;3932;7535;926;4261;973;6891;930;915;57379;6890;23495;959	ADA;AICDA;BTK;CD19;CD3D;CD3E;CD4;CD40LG;CD79A;CD8A;CD8B;CIITA;ICOS;IL2RG;IL7R;JAK3;LCK;ORAI1;PTPRC;TAP1;TAP2;TNFRSF13B;ZAP70
hsa00591	Linoleic acid metabolism	http://www.kegg.jp/kegg-bin/show_pathway?hsa00591+1557+81579+1573+8398+1558+255189+8681+1559+64600	-0.57012	-1.71451	0	0.108156	28	./Project_1612261999_GSEA/hsa00591.png	9	1557;81579;1573;8398;1558;255189;8681;1559;64600	CYP2C19;CYP2C8;CYP2C9;CYP2J2;JMJD7-PLA2G4B;PLA2G12A;PLA2G2F;PLA2G4F;PLA2G6
hsa00061	Fatty acid biosynthesis	http://www.kegg.jp/kegg-bin/show_pathway?hsa00061+27349+2180+51703+2194+23205+54995	-0.592713	-1.49533	0.0578512	0.141349	13	./Project_1612261999_GSEA/hsa00061.png	6	27349;2180;51703;2194;23205;54995	ACSBG1;ACSL1;ACSL5;FASN;MCAT;OXSM
hsa00780	Biotin metabolism	http://www.kegg.jp/kegg-bin/show_pathway?hsa00780+54995	-0.935492	-1.50233	0.02	0.149181	3	./Project_1612261999_GSEA/hsa00780.png	1	54995	OXSM
hsa04146	Peroxisome	http://www.kegg.jp/kegg-bin/show_pathway?hsa04146+3295+3418+8800+570+390916+2180+92960+3155+5189+8310+26063+51703+3417+5192+373156+5191+4598+51+11001+5825+30	-0.400771	-1.50295	0	0.166197	82	./Project_1612261999_GSEA/hsa04146.png	21	3295;3418;8800;570;390916;2180;92960;3155;5189;8310;26063;51703;3417;5192;373156;5191;4598;51;11001;5825;30	ABCD3;ACAA1;ACOX1;ACOX3;ACSL1;ACSL5;BAAT;DECR2;GSTK1;HMGCL;HSD17B4;IDH1;IDH2;MVK;NUDT19;PEX1;PEX10;PEX11A;PEX11G;PEX7;SLC27A2
hsa00040	Pentose and glucuronate interconversions	http://www.kegg.jp/kegg-bin/show_pathway?hsa00040+54578+51084+6652+54579+7366+7363+54659+10720+7365+7364+51181+54657+54490+79799+54658+9942+10327	-0.497694	-1.53263	0.0428571	0.177774	30	./Project_1612261999_GSEA/hsa00040.png	17	54578;51084;6652;54579;7366;7363;54659;10720;7365;7364;51181;54657;54490;79799;54658;9942;10327	AKR1A1;CRYL1;DCXR;SORD;UGT1A1;UGT1A3;UGT1A4;UGT1A5;UGT1A6;UGT2A3;UGT2B10;UGT2B11;UGT2B15;UGT2B28;UGT2B4;UGT2B7;XYLB
hsa03460	Fanconi anemia pathway	http://www.kegg.jp/kegg-bin/show_pathway?hsa03460+80198+55215+641+2188+2177+3280+9894+197342+55120+57599+11201+8940	-0.457086	-1.51167	0.0119048	0.178218	44	./Project_1612261999_GSEA/hsa03460.png	12	80198;55215;641;2188;2177;3280;9894;197342;55120;57599;11201;8940	BLM;EME2;FANCD2;FANCF;FANCI;FANCL;HES1;MUS81;POLI;TELO2;TOP3B;WDR48
hsa00563	Glycosylphosphatidylinositol (GPI)-anchor biosynthesis	http://www.kegg.jp/kegg-bin/show_pathway?hsa00563+5283+2822+23556+5277+5281+80055+128869+80235+9487	-0.477759	-1.43307	0.0638298	0.193766	25	./Project_1612261999_GSEA/hsa00563.png	9	5283;2822;23556;5277;5281;80055;128869;80235;9487	GPLD1;PGAP1;PIGA;PIGF;PIGH;PIGL;PIGN;PIGU;PIGZ
hsa03040	Spliceosome	http://www.kegg.jp/kegg-bin/show_pathway?hsa03040+6635+10594+22916+1665+10262+9984+10450+3178+6626+7307+6627+6634+3304+51690+27258+23451+10084+25804+9129+25949+55119+29896+6625+58517+151903+25766+8175+10915+57187+11338+22985+10523	-0.402797	-1.56884	0	0.202327	115	./Project_1612261999_GSEA/hsa03040.png	32	6635;10594;22916;1665;10262;9984;10450;3178;6626;7307;6627;6634;3304;51690;27258;23451;10084;25804;9129;25949;55119;29896;6625;58517;151903;25766;8175;10915;57187;11338;22985;10523	ACIN1;CCDC12;CHERP;DHX15;HNRNPA1;HSPA1B;LSM3;LSM4;LSM7;NCBP2;PPIE;PQBP1;PRPF3;PRPF38B;PRPF40B;PRPF8;RBM25;SF3A2;SF3B1;SF3B4;SNRNP70;SNRPA;SNRPA1;SNRPD3;SNRPE;SYF2;TCERG1;THOC1;THOC2;TRA2A;U2AF1;U2AF2
hsa00140	Steroid hormone biosynthesis	http://www.kegg.jp/kegg-bin/show_pathway?hsa00140+7363+51478+1586+412+1551+6783+54659+10720+1583+7365+7364+6718+3291+54657+3294+3283+54490+79799+54658+220074+1312+1577+79154	-0.401883	-1.41222	0	0.202638	56	./Project_1612261999_GSEA/hsa00140.png	23	7363;51478;1586;412;1551;6783;54659;10720;1583;7365;7364;6718;3291;54657;3294;3283;54490;79799;54658;220074;1312;1577;79154	AKR1D1;COMT;CYP11A1;CYP17A1;CYP3A5;CYP3A7;DHRS11;HSD11B2;HSD17B2;HSD17B7;HSD3B1;LRTOMT;STS;SULT1E1;UGT1A1;UGT1A3;UGT1A4;UGT2A3;UGT2B10;UGT2B11;UGT2B28;UGT2B4;UGT2B7
hsa04122	Sulfur relay system	http://www.kegg.jp/kegg-bin/show_pathway?hsa04122+9054+90353+7263+4357	-0.727604	-1.5365	0.062963	0.205497	8	./Project_1612261999_GSEA/hsa04122.png	4	9054;90353;7263;4357	CTU1;MPST;NFS1;TST
hsa00592	alpha-Linolenic acid metabolism	http://www.kegg.jp/kegg-bin/show_pathway?hsa00592+8310+81579+8398+51+255189+8681+64600+30	-0.553131	-1.60004	0.0243902	0.209475	24	./Project_1612261999_GSEA/hsa00592.png	8	8310;81579;8398;51;255189;8681;64600;30	ACAA1;ACOX1;ACOX3;JMJD7-PLA2G4B;PLA2G12A;PLA2G2F;PLA2G4F;PLA2G6
hsa01212	Fatty acid metabolism	http://www.kegg.jp/kegg-bin/show_pathway?hsa01212+27349+6319+2180+79071+8310+51703+1375+2194+51+9524+37+23205+30+54995	-0.411579	-1.35656	0.0217391	0.260206	44	./Project_1612261999_GSEA/hsa01212.png	14	27349;6319;2180;79071;8310;51703;1375;2194;51;9524;37;23205;30;54995	ACAA1;ACADVL;ACOX1;ACOX3;ACSBG1;ACSL1;ACSL5;CPT1B;ELOVL6;FASN;MCAT;OXSM;SCD;TECR
hsa03320	PPAR signaling pathway	http://www.kegg.jp/kegg-bin/show_pathway?hsa03320+6342+345+2172+116519+1582+2168+364+6319+2180+6257+5106+284541+8310+1622+51703+5467+1579+440503+1375+51+11001+6256+3158+23205+5468+30	-0.339523	-1.30456	0	0.302713	74	./Project_1612261999_GSEA/hsa03320.png	26	6342;345;2172;116519;1582;2168;364;6319;2180;6257;5106;284541;8310;1622;51703;5467;1579;440503;1375;51;11001;6256;3158;23205;5468;30	ACAA1;ACOX1;ACOX3;ACSBG1;ACSL1;ACSL5;APOA5;APOC3;AQP7;CPT1B;CYP4A11;CYP4A22;CYP8B1;DBI;FABP1;FABP6;HMGCS2;PCK2;PLIN5;PPARD;PPARG;RXRA;RXRB;SCD;SCP2;SLC27A2
hsa00785	Lipoic acid metabolism	http://www.kegg.jp/kegg-bin/show_pathway?hsa00785+11019+51601+387787	-0.794966	-1.28283	0.192771	0.32039	3	./Project_1612261999_GSEA/hsa00785.png	3	11019;51601;387787	LIAS;LIPT1;LIPT2
hsa03013	RNA transport	http://www.kegg.jp/kegg-bin/show_pathway?hsa03013+22916+10799+23225+7329+4927+9984+1974+11102+2332+10482+11218+1979+10762+100101267+10248+80145+285190+8893+8890+348995+5411+10284+79760+10557+65110+79897+57187+9883+8761+5042+1917+80336+54960+26986+22985+10250+5976	-0.311966	-1.30532	0	0.322871	158	./Project_1612261999_GSEA/hsa03013.png	37	22916;10799;23225;7329;4927;9984;1974;11102;2332;10482;11218;1979;10762;100101267;10248;80145;285190;8893;8890;348995;5411;10284;79760;10557;65110;79897;57187;9883;8761;5042;1917;80336;54960;26986;22985;10250;5976	ACIN1;DDX20;EEF1A2;EIF2B4;EIF2B5;EIF4A2;EIF4EBP2;FMR1;GEMIN7;GEMIN8;NCBP2;NUP210;NUP43;NUP50;NUP88;NXF1;PABPC1;PABPC1L;PABPC3;PABPC4;PNN;POM121;POM121C;POP7;RGPD4;RPP14;RPP21;RPP38;RPP40;SAP18;SRRM1;THOC1;THOC2;THOC7;UBE2I;UPF1;UPF3A
hsa05204	Chemical carcinogenesis	http://www.kegg.jp/kegg-bin/show_pathway?hsa05204+119391+2946+1551+2939+2948+54659+6817+10720+6818+7365+130+7364+4257+222+1562+6799+54657+54490+79799+54658+4258+1557+373156+6822+1558+1559+1577	-0.343006	-1.25179	0.05	0.352769	75	./Project_1612261999_GSEA/hsa05204.png	27	119391;2946;1551;2939;2948;54659;6817;10720;6818;7365;130;7364;4257;222;1562;6799;54657;54490;79799;54658;4258;1557;373156;6822;1558;1559;1577	ADH6;ALDH3B2;CYP2C18;CYP2C19;CYP2C8;CYP2C9;CYP3A5;CYP3A7;GSTA2;GSTK1;GSTM2;GSTM4;GSTO2;MGST1;MGST2;SULT1A1;SULT1A2;SULT1A3;SULT2A1;UGT1A1;UGT1A3;UGT1A4;UGT2A3;UGT2B10;UGT2B11;UGT2B28;UGT2B7
hsa03018	RNA degradation	http://www.kegg.jp/kegg-bin/show_pathway?hsa03018+25804+255967+10766+4850+115752+5211+25904+56915+4849+10140+8761+5042+80336+9924+26986	-0.335905	-1.22109	0.0789474	0.393258	73	./Project_1612261999_GSEA/hsa03018.png	15	25804;255967;10766;4850;115752;5211;25904;56915;4849;10140;8761;5042;80336;9924;26986	CNOT10;CNOT3;CNOT4;DIS3L;EXOSC5;LSM4;PABPC1;PABPC1L;PABPC3;PABPC4;PAN2;PAN3;PFKL;TOB1;TOB2
hsa00071	Fatty acid degradation	http://www.kegg.jp/kegg-bin/show_pathway?hsa00071+2180+284541+8310+51703+1579+1375+51+37+23205+30	-0.363705	-1.1984	0.118812	0.421044	42	./Project_1612261999_GSEA/hsa00071.png	10	2180;284541;8310;51703;1579;1375;51;37;23205;30	ACAA1;ACADVL;ACOX1;ACOX3;ACSBG1;ACSL1;ACSL5;CPT1B;CYP4A11;CYP4A22
hsa03410	Base excision repair	http://www.kegg.jp/kegg-bin/show_pathway?hsa03410+7374+328+5423+3980+27301+6996+7515+27343+4595+5426+143+23583+3978+79661	-0.374022	-1.18804	0.186275	0.422742	33	./Project_1612261999_GSEA/hsa03410.png	14	7374;328;5423;3980;27301;6996;7515;27343;4595;5426;143;23583;3978;79661	APEX1;APEX2;LIG1;LIG3;MUTYH;NEIL1;PARP4;POLB;POLE;POLL;SMUG1;TDG;UNG;XRCC1
hsa04975	Fat digestion and absorption	http://www.kegg.jp/kegg-bin/show_pathway?hsa04975+39+10555+337+8399+64241+2168+80168+8694+81579+84649+64600	-0.362934	-1.17692	0.141304	0.423479	38	./Project_1612261999_GSEA/hsa04975.png	11	39;10555;337;8399;64241;2168;80168;8694;81579;84649;64600	ABCG8;ACAT2;AGPAT2;APOA4;DGAT1;DGAT2;FABP1;MOGAT2;PLA2G10;PLA2G12A;PLA2G2F
hsa00790	Folate biosynthesis	http://www.kegg.jp/kegg-bin/show_pathway?hsa00790+5092+7054	-0.401417	-1.16038	0.224719	0.436101	24	./Project_1612261999_GSEA/hsa00790.png	2	5092;7054	PCBD1;TH
hsa00650	Butanoate metabolism	http://www.kegg.jp/kegg-bin/show_pathway?hsa00650+3033+1892+18+348158+6296+3155+7915+622+3158	-0.366978	-1.14157	0.234848	0.440317	27	./Project_1612261999_GSEA/hsa00650.png	9	3033;1892;18;348158;6296;3155;7915;622;3158	ABAT;ACSM2B;ACSM3;ALDH5A1;BDH1;ECHS1;HADH;HMGCL;HMGCS2
hsa00051	Fructose and mannose metabolism	http://www.kegg.jp/kegg-bin/show_pathway?hsa00051+8789+5210+5211+55556+197258+2203+5207	-0.36165	-1.14504	0.19084	0.451922	31	./Project_1612261999_GSEA/hsa00051.png	7	8789;5210;5211;55556;197258;2203;5207	ENOSF1;FBP1;FBP2;FUK;PFKFB1;PFKFB4;PFKL
hsa01210	2-Oxocarboxylic acid metabolism	http://www.kegg.jp/kegg-bin/show_pathway?hsa01210+3418+2875+3417+84706+95+587	-0.393483	-1.09462	0.283019	0.528847	17	./Project_1612261999_GSEA/hsa01210.png	6	3418;2875;3417;84706;95;587	ACY1;BCAT2;GPT;GPT2;IDH1;IDH2
