# Supplementary material for: Prognostic significance of SNCA and its methylation in bladder cancer
Source: BMC Cancer. 2022 Mar 26;22:330. doi: 10.1186/s12885-022-09411-9 (PMC8961938; doi:10.1186/s12885-022-09411-9)
Supplement: Supplementary file 5 — Additional file 5. [file 12885_2022_9411_MOESM5_ESM.xlsx]

## Sheet: hubGene_use1
Supplementary table S5. The hub genes analyzed by WGCNA
geneName	Membership	ModuleName	geneName	kTotal	kWithin	kOut	kDiff
ENSG00000179776	0.919778	MEblack	ENSG00000179776	16.0489	12.411	3.6379	8.77307
ENSG00000162618	0.937623	MEblack	ENSG00000162618	18.1528	13.3764	4.7764	8.60003
ENSG00000147113	0.938037	MEblack	ENSG00000147113	19.0851	13.4723	5.61275	7.85957
ENSG00000174059	0.938157	MEblack	ENSG00000174059	20.7877	13.9278	6.85984	7.068
ENSG00000176435	0.871299	MEblack	ENSG00000176435	13.8357	10.4492	3.38658	7.06259
ENSG00000163431	0.93903	MEblue	ENSG00000163431	54.4292	52.7308	1.6984	51.0324
ENSG00000197380	0.947238	MEblue	ENSG00000197380	54.5099	51.2942	3.21569	48.0785
ENSG00000145936	0.937323	MEblue	ENSG00000145936	52.1129	49.8819	2.23097	47.651
ENSG00000130176	0.913832	MEblue	ENSG00000130176	49.185	47.9593	1.22567	46.7336
ENSG00000065534	0.938085	MEblue	ENSG00000065534	50.9226	48.7945	2.12807	46.6665
ENSG00000108821	0.909053	MEbrown	ENSG00000108821	28.2499	25.7754	2.47452	23.3008
ENSG00000164692	0.913265	MEbrown	ENSG00000164692	28.9012	25.9297	2.97149	22.9582
ENSG00000113140	0.926335	MEbrown	ENSG00000113140	30.8735	26.6928	4.18069	22.5121
ENSG00000168542	0.894827	MEbrown	ENSG00000168542	26.8152	23.7935	3.02167	20.7718
ENSG00000130635	0.889917	MEbrown	ENSG00000130635	23.2879	20.899	2.38887	18.5101
ENSG00000158481	0.946802	MEcyan	ENSG00000158481	22.6986	18.2577	4.44087	13.8168
ENSG00000184293	0.970085	MEcyan	ENSG00000184293	28.3781	20.8835	7.49465	13.3888
ENSG00000143297	0.967257	MEcyan	ENSG00000143297	27.9911	20.4906	7.50054	12.99
ENSG00000196092	0.839029	MEcyan	ENSG00000196092	37.8043	25.3381	12.4663	12.8718
ENSG00000128040	0.935568	MEcyan	ENSG00000128040	20.9957	16.7358	4.25987	12.4759
ENSG00000131355	0.907592	MEdarkred	ENSG00000131355	4.70627	4.44484	0.261437	4.1834
ENSG00000111186	0.895296	MEdarkred	ENSG00000111186	4.25019	3.8934	0.356795	3.5366
ENSG00000090382	0.888666	MEdarkred	ENSG00000090382	4.05588	3.60709	0.448788	3.1583
ENSG00000134830	0.861212	MEdarkred	ENSG00000134830	3.47153	3.2459	0.225631	3.02027
ENSG00000184005	0.867154	MEdarkred	ENSG00000184005	3.71033	3.26876	0.441568	2.82719
ENSG00000115267	0.84632	MEgreen	ENSG00000115267	8.46324	6.87625	1.58699	5.28927
ENSG00000168394	0.826687	MEgreen	ENSG00000168394	12.9298	8.3445	4.58531	3.75919
ENSG00000156587	0.820288	MEgreen	ENSG00000156587	11.182	7.15013	4.03192	3.11821
ENSG00000204267	0.830896	MEgreen	ENSG00000204267	11.9905	7.51796	4.47252	3.04545
ENSG00000136881	0.92112	MEgreenyellow	ENSG00000136881	12.6071	11.8834	0.723728	11.1597
ENSG00000238741	0.958611	MEgreenyellow	ENSG00000238741	13.2166	11.9558	1.2608	10.695
ENSG00000165841	0.91951	MEgreenyellow	ENSG00000165841	12.3267	11.4472	0.87945	10.5678
ENSG00000167232	0.950763	MEgreenyellow	ENSG00000167232	14.4911	12.1594	2.33177	9.82758
ENSG00000254440	0.945803	MEgreenyellow	ENSG00000254440	11.9815	10.8342	1.1473	9.68687
ENSG00000102575	0.955457	MEgrey60	ENSG00000102575	10.321	9.85464	0.466371	9.38827
ENSG00000100985	0.950141	MEgrey60	ENSG00000100985	10.1698	9.77195	0.397802	9.37415
ENSG00000164935	0.953408	MEgrey60	ENSG00000164935	10.2166	9.78541	0.431232	9.35418
ENSG00000029559	0.940775	MEgrey60	ENSG00000029559	9.8884	9.56645	0.321948	9.2445
ENSG00000145649	0.953825	MEgrey60	ENSG00000145649	10.1663	9.5645	0.601831	8.96267
ENSG00000175600	0.931336	MElightcyan	ENSG00000175600	7.70893	7.48648	0.22245	7.26403
ENSG00000182870	0.91643	MElightcyan	ENSG00000182870	7.4588	7.27975	0.179045	7.10071
ENSG00000137825	0.897025	MElightcyan	ENSG00000137825	6.52608	6.35548	0.170596	6.18489
ENSG00000100453	0.888673	MElightcyan	ENSG00000100453	6.04705	5.86231	0.184738	5.67758
ENSG00000186642	0.896999	MElightcyan	ENSG00000186642	6.05595	5.6767	0.379252	5.29745
ENSG00000151490	0.878798	MElightgreen	ENSG00000151490	3.34331	3.18788	0.155427	3.03246
ENSG00000060709	0.897685	MElightgreen	ENSG00000060709	3.22837	2.79195	0.436417	2.35554
ENSG00000018236	0.838032	MElightgreen	ENSG00000018236	2.67389	2.49504	0.178852	2.31618
ENSG00000138735	0.892258	MElightgreen	ENSG00000138735	3.47682	2.79629	0.680529	2.11576
ENSG00000116194	0.802336	MElightgreen	ENSG00000116194	2.54371	2.0722	0.471509	1.6007
ENSG00000079112	0.969538	MElightyellow	ENSG00000079112	8.37561	8.14119	0.234414	7.90678
ENSG00000001626	0.964837	MElightyellow	ENSG00000001626	8.04672	7.81137	0.235352	7.57601
ENSG00000113492	0.961991	MElightyellow	ENSG00000113492	8.01259	7.78308	0.229511	7.55357
ENSG00000113722	0.932014	MElightyellow	ENSG00000113722	6.3161	6.11764	0.198465	5.91917
ENSG00000104537	0.921276	MElightyellow	ENSG00000104537	5.91652	5.72764	0.188881	5.53876
ENSG00000133878	0.963106	MEmagenta	ENSG00000133878	21.7225	19.8949	1.82758	18.0673
ENSG00000196169	0.924354	MEmagenta	ENSG00000196169	19.2547	18.5641	0.690575	17.8736
ENSG00000144834	0.9485	MEmagenta	ENSG00000144834	20.7233	19.2005	1.52278	17.6777
ENSG00000112183	0.931483	MEmagenta	ENSG00000112183	19.2271	18.339	0.888085	17.4509
ENSG00000264813	0.917983	MEmagenta	ENSG00000264813	18.7171	18.0755	0.641638	17.4339
ENSG00000027644	0.976932	MEmidnightblue	ENSG00000027644	18.3396	18.0788	0.260852	17.8179
ENSG00000108684	0.972527	MEmidnightblue	ENSG00000108684	18.0171	17.784	0.233113	17.5509
ENSG00000055118	0.978291	MEmidnightblue	ENSG00000055118	18.1191	17.8135	0.305599	17.5079
ENSG00000107447	0.962387	MEmidnightblue	ENSG00000107447	16.6572	16.4079	0.249249	16.1587
ENSG00000102010	0.960021	MEmidnightblue	ENSG00000102010	16.5327	16.3108	0.22193	16.0889
ENSG00000164220	0.857111	MEpink	ENSG00000164220	9.19371	8.25782	0.935883	7.32194
ENSG00000255150	0.878427	MEpink	ENSG00000255150	9.9556	8.24513	1.71047	6.53467
ENSG00000163554	0.84875	MEpink	ENSG00000163554	8.9091	7.47893	1.43017	6.04876
ENSG00000152953	0.874357	MEpink	ENSG00000152953	11.2891	8.26265	3.02647	5.23618
ENSG00000124491	0.876226	MEpink	ENSG00000124491	15.2118	9.70991	5.50188	4.20802
ENSG00000111262	0.888279	MEpurple	ENSG00000111262	11.797	11.4602	0.336781	11.1234
ENSG00000016082	0.894944	MEpurple	ENSG00000016082	11.4265	10.9955	0.430952	10.5646
ENSG00000183783	0.881959	MEpurple	ENSG00000183783	11.0614	10.7469	0.314547	10.4323
ENSG00000151948	0.877709	MEpurple	ENSG00000151948	10.7808	10.4364	0.344458	10.0919
ENSG00000115705	0.873493	MEpurple	ENSG00000115705	10.6454	10.3497	0.295744	10.054
ENSG00000134207	0.926041	MEred	ENSG00000134207	23.9236	23.0071	0.916468	22.0906
ENSG00000145708	0.911284	MEred	ENSG00000145708	23.4048	22.735	0.669775	22.0653
ENSG00000174576	0.9041	MEred	ENSG00000174576	22.9053	22.3064	0.598845	21.7076
ENSG00000160460	0.940595	MEred	ENSG00000160460	24.7362	23.1238	1.61239	21.5114
ENSG00000121570	0.905011	MEred	ENSG00000121570	22.6896	22.0851	0.604449	21.4807
ENSG00000188730	0.954511	MEroyalblue	ENSG00000188730	3.87537	3.73748	0.137896	3.59958
ENSG00000183773	0.879072	MEroyalblue	ENSG00000183773	2.70554	2.6144	0.0911405	2.52326
ENSG00000204936	0.834686	MEroyalblue	ENSG00000204936	1.88608	1.8322	0.0538841	1.77831
ENSG00000162761	0.812785	MEroyalblue	ENSG00000162761	1.57153	1.42284	0.148685	1.27416
ENSG00000198535	0.809822	MEroyalblue	ENSG00000198535	1.84287	1.53672	0.306148	1.23057
ENSG00000182397	0.87891	MEsalmon	ENSG00000182397	5.91621	4.95235	0.963856	3.9885
ENSG00000149575	0.860266	MEsalmon	ENSG00000149575	5.09009	4.3095	0.780589	3.52892
ENSG00000142549	0.876123	MEsalmon	ENSG00000142549	6.71962	5.08412	1.6355	3.44862
ENSG00000213023	0.861611	MEsalmon	ENSG00000213023	5.87207	4.63142	1.24065	3.39077
ENSG00000137070	0.870925	MEsalmon	ENSG00000137070	4.80154	3.94032	0.861219	3.0791
ENSG00000234224	0.933704	MEtan	ENSG00000234224	9.7557	9.24376	0.511944	8.73181
ENSG00000078596	0.926433	MEtan	ENSG00000078596	9.45416	9.05987	0.394288	8.66558
ENSG00000146197	0.923772	MEtan	ENSG00000146197	9.18526	8.80799	0.377269	8.43073
ENSG00000250423	0.877556	MEtan	ENSG00000250423	6.85196	6.59029	0.26167	6.32862
ENSG00000112619	0.900509	MEtan	ENSG00000112619	7.29257	6.77831	0.514268	6.26404
ENSG00000142347	0.939144	MEturquoise	ENSG00000142347	61.053	52.1265	8.9265	43.2
ENSG00000135077	0.925346	MEturquoise	ENSG00000135077	54.9659	47.8896	7.07624	40.8134
ENSG00000235568	0.904405	MEturquoise	ENSG00000235568	51.0976	45.1761	5.92154	39.2545
ENSG00000147443	0.915032	MEturquoise	ENSG00000147443	51.9915	45.2127	6.77884	38.4338
ENSG00000167613	0.923594	MEturquoise	ENSG00000167613	58.0038	48.0676	9.93623	38.1314
ENSG00000104894	0.967594	MEyellow	ENSG00000104894	57.2474	44.9383	12.3091	32.6292
ENSG00000168421	0.961364	MEyellow	ENSG00000168421	55.806	43.6574	12.1486	31.5088
ENSG00000128815	0.965463	MEyellow	ENSG00000128815	57.3436	44.0544	13.2892	30.7652
ENSG00000178199	0.959672	MEyellow	ENSG00000178199	55.61	41.8105	13.7995	28.011
ENSG00000186265	0.907743	MEyellow	ENSG00000186265	38.4354	32.6814	5.75397	26.9275
