# Supplementary material for: Prognostic significance of SNCA and its methylation in bladder cancer
Source: BMC Cancer. 2022 Mar 26;22:330. doi: 10.1186/s12885-022-09411-9 (PMC8961938; doi:10.1186/s12885-022-09411-9)
Supplement: Supplementary file 6 — Additional file 6. [file 12885_2022_9411_MOESM6_ESM.xlsx]

## Sheet: Sheet1
Supplementary table S6 The relationship between hub genes' expression and prognosis
ID	OS p-value	DFS p-value
ENSG00000001626	0.059464	0.0735136
ENSG00000016082	0.00651445	0.00107287
ENSG00000018236	0.000163386	0.00672564
ENSG00000027644	0.0184795	0.00859633
ENSG00000029559	0.0406164	0.00621888
ENSG00000055118	0.00786931	0.0244807
ENSG00000060709	0.0188857	0.0183838
ENSG00000065534	0.000333501	0.000535266
ENSG00000078596	0.120468	0.129414
ENSG00000079112	0.00979175	0.00813501
ENSG00000090382	0.0177796	0.0518267
ENSG00000100453	0.00161652	0.0035587
ENSG00000100985	0.00297381	0.000939122
ENSG00000102010	0.0279925	0.0563762
ENSG00000102575	0.117752	0.0437947
ENSG00000104537	0.040389	0.124175
ENSG00000104894	0.0860798	0.0715652
ENSG00000107447	0.536874	0.221306
ENSG00000108684	0.180545	0.148825
ENSG00000108821	0.00326102	0.000178291
ENSG00000111186	0.00281888	0.00588725
ENSG00000111262	0.217498	0.0018131
ENSG00000112183	0.000228074	0.00251027
ENSG00000112619	0.00143988	0.0130887
ENSG00000113140	0.00275415	0.000244261
ENSG00000113492	0.0429495	0.284415
ENSG00000113722	0.000672397	0.0101373
ENSG00000115267	0.033825	0.0467022
ENSG00000115705	0.00894104	0.0154421
ENSG00000116194	0.00469261	0.00723687
ENSG00000121570	0.0640117	0.0391947
ENSG00000124491	0.00321989	0.0339385
ENSG00000128040	0.0429476	0.0641361
ENSG00000128815	0.0423182	0.183851
ENSG00000130176	0.00637638	0.00235338
ENSG00000130635	0.00205967	0.000102225
ENSG00000131355	0.00985811	0.00070924
ENSG00000133878	0.0770811	0.130086
ENSG00000134207	0.0951056	0.241404
ENSG00000134830	0.00848891	0.0944781
ENSG00000135077	0.15854	0.098689
ENSG00000136881	0.0180096	0.0236125
ENSG00000137070	0.10793	0.00953022
ENSG00000137825	0.0234905	0.0745978
ENSG00000138735	7.35926e-05	6.98648e-05
ENSG00000142347	0.101151	0.141736
ENSG00000142549	0.00206362	0.00852784
ENSG00000143297	0.0535724	0.0389665
ENSG00000144834	0.0108972	0.00141284
ENSG00000145649	0.00333838	0.0305941
ENSG00000145708	0.0349938	0.00768633
ENSG00000145936	0.0108546	0.0248035
ENSG00000146197	0.00111873	0.017955
ENSG00000147113	0.0325854	0.0103338
ENSG00000147443	0.0777496	0.101311
ENSG00000149575	0.00212903	0.00315225
ENSG00000151490	0.142694	0.169064
ENSG00000151948	0.0744829	0.0674952
ENSG00000152953	0.000977397	0.00169426
ENSG00000156587	0.0240362	0.0195345
ENSG00000158481	0.179514	0.0770468
ENSG00000160460	0.118945	0.0122463
ENSG00000162618	0.00204154	0.0377974
ENSG00000162761	0.298273	0.0416522
ENSG00000163431	0.00855996	0.00362439
ENSG00000163554	0.00501503	0.000425465
ENSG00000164220	0.000727863	0.00608216
ENSG00000164692	0.00273115	0.000302629
ENSG00000164935	0.0080092	0.0642462
ENSG00000165841	0.0241512	0.188617
ENSG00000167232	0.000399346	0.00678495
ENSG00000167613	0.0371956	0.0901472
ENSG00000168394	0.0065506	0.0158156
ENSG00000168421	0.0162031	0.00360319
ENSG00000168542	0.00417054	0.00040755
ENSG00000174059	0.0126395	0.13144
ENSG00000174576	0.0294625	0.0625852
ENSG00000175600	0.000171275	0.00380056
ENSG00000176435	0.0545704	0.015357
ENSG00000178199	0.0349944	0.0347411
ENSG00000179776	0.0368669	0.0429907
ENSG00000182397	0.0212048	0.0170361
ENSG00000182870	0.0430713	0.133197
ENSG00000183773	4.68714e-05	0.00336307
ENSG00000183783	0.274778	0.259333
ENSG00000184005	0.000417539	0.0341954
ENSG00000184293	0.0278065	0.0252393
ENSG00000186265	0.0195431	0.12149
ENSG00000186642	0.000904093	0.163534
ENSG00000188730	0.00615865	0.00170869
ENSG00000196092	0.0873489	0.112739
ENSG00000196169	0.138071	0.0671269
ENSG00000197380	0.000612979	0.00524119
ENSG00000198535	0.0700401	0.0182834
ENSG00000204267	0.0077822	0.0221287
ENSG00000204936	0.109067	0.263333
ENSG00000213023	0.0745295	0.066414
ENSG00000234224	0.0046299	0.00729068
ENSG00000235568	0.155876	0.130943
ENSG00000238741	0.0089388	0.0537657
ENSG00000250423	0.000627307	0.000593913
ENSG00000254440	0.000134236	0.0198259
ENSG00000255150	0.0254646	0.0227253
ENSG00000264813	0.0234098	0.0508003
