# Supplementary material for: Prognostic significance of SNCA and its methylation in bladder cancer
Source: BMC Cancer. 2022 Mar 26;22:330. doi: 10.1186/s12885-022-09411-9 (PMC8961938; doi:10.1186/s12885-022-09411-9)
Supplement: Supplementary file 7 — Additional file 7. [file 12885_2022_9411_MOESM7_ESM.xlsx]

## Sheet: Sheet1
Supplementary table S7. Correlation of SNCA with various immune signatures.
		None adjusted		Tumor purity adjusted
Marker gene	Class	Correlation coefficient	P-value	Correlation coefficient	P-value
CCL2	chemokine	0.349721	4.68926e-12	0.234581	5.40647e-06
CCL3	chemokine	0.249078	1.26626e-06	0.104306	0.0455454
CCL4	chemokine	0.260408	3.91406e-07	0.117518	0.024162
CCL5	chemokine	0.173718	0.000804592	0.00793615	0.879403
CCL7	chemokine	0.16726	0.00126058	0.0296564	0.570648
CCL8	chemokine	0.253284	8.24299e-07	0.10898	0.0366443
CCL11	chemokine	0.295257	7.38785e-09	0.18187	0.000454396
CCL13	chemokine	0.261379	3.53027e-07	0.124399	0.0169613
CCL14	chemokine	0.209053	5.18859e-05	0.0879411	0.0920797
CCL15	chemokine	-0.174457	0.000763516	-0.124993	0.0164381
CCL16	chemokine	0.0750983	0.149944	0.0473926	0.364637
CCL17	chemokine	-0.0125662	0.809882	-0.0813648	0.119204
CCL18	chemokine	0.22617	1.15024e-05	0.0764447	0.143299
CCL19	chemokine	0.229997	8.07909e-06	0.0794113	0.128362
CCL20	chemokine	0.245419	1.82841e-06	0.182658	0.000428711
CCL21	chemokine	0.327177	1.18159e-10	0.209969	4.91695e-05
CCL22	chemokine	0.117811	0.0236181	-0.000443535	0.993234
CCL23	chemokine	0.290314	1.34202e-08	0.145817	0.00506726
CCL24	chemokine	0.373062	1.25128e-13	0.289123	1.61791e-08
CCL25	chemokine	0.118749	0.0225229	0.0507962	0.331174
CCL26	chemokine	0.268151	1.69854e-07	0.15533	0.0028102
CCL27	chemokine	-0.0755011	0.147764	-0.0952648	0.0679358
CCL28	chemokine	0.206096	6.65099e-05	0.186723	0.000316367
CX3CL1	chemokine	0.318117	4.01916e-10	0.262351	3.30199e-07
CXCL1	chemokine	0.348466	5.65114e-12	0.288988	1.64418e-08
CXCL2	chemokine	0.409052	2.56582e-16	0.321671	2.64209e-10
CXCL3	chemokine	0.375009	9.12543e-14	0.301548	3.56988e-09
CXCL5	chemokine	0.295257	7.38765e-09	0.214826	3.24327e-05
CXCL6	chemokine	0.361042	8.39161e-13	0.309266	1.34602e-09
CXCL9	chemokine	0.200136	0.000108532	0.05269	0.31344
CXCL10	chemokine	0.20595	6.73208e-05	0.0717908	0.169356
CXCL11	chemokine	0.225547	1.2176e-05	0.102888	0.04858
CXCL12	chemokine	0.284478	2.67587e-08	0.154835	0.00290025
CXCL13	chemokine	0.257303	5.42981e-07	0.125287	0.0161844
CXCL14	chemokine	0.0801478	0.124333	0.082042	0.116151
CXCL16	chemokine	0.202373	9.04619e-05	0.0918317	0.0785158
CXCL17	chemokine	-0.122252	0.0188123	-0.12539	0.0160967
XCL1	chemokine	0.0262569	0.615137	0.0219551	0.67464
XCL2	chemokine	0.144835	0.00531225	0.0658835	0.207332
CCR1	receptor	0.209543	4.97802e-05	0.0606209	0.24604
CCR2	receptor	0.208868	5.27035e-05	0.0302099	0.563475
CCR3	receptor	0.0382902	0.463373	-0.00962007	0.854075
CCR4	receptor	0.318058	4.05071e-10	0.210937	4.52914e-05
CCR5	receptor	0.215386	3.0131e-05	0.0396503	0.44825
CCR6	receptor	0.352068	3.30097e-12	0.248134	1.43981e-06
CCR7	receptor	-0.0367471	0.4816	-0.0946941	0.0696089
CCR8	receptor	0.325355	1.51632e-10	0.222562	1.63908e-05
CCR9	receptor	0.0426093	0.414447	0.00198115	0.969787
CCR10	receptor	0.090793	0.0815508	0.054544	0.296692
CXCR1	receptor	0.311485	9.59833e-10	0.225835	1.21897e-05
CXCR2	receptor	0.0449589	0.389162	0.0411888	0.430823
CXCR3	receptor	0.210101	4.7476e-05	0.0482923	0.355593
CXCR4	receptor	0.305624	2.0352e-09	0.182881	0.000421706
CXCR5	receptor	0.171346	0.0009506	0.0157997	0.762592
CXCR6	receptor	0.22098	1.8393e-05	0.0781288	0.134664
XCR1	receptor	0.0552148	0.290123	0.0203809	0.69677
CX3CR1	receptor	0.174105	0.00078285	0.1019	0.050793
B2M	MHC	0.255774	6.36985e-07	0.154632	0.0029377
HLA-A	MHC	0.240447	2.98465e-06	0.143265	0.00590206
HLA-B	MHC	0.251539	9.85949e-07	0.150583	0.00378687
HLA-C	MHC	0.217901	2.41741e-05	0.135519	0.00924461
HLA-DMA	MHC	0.227741	9.95701e-06	0.114443	0.0281531
HLA-DMB	MHC	0.277442	6.02228e-08	0.148682	0.00425754
HLA-DOA	MHC	0.249163	1.25553e-06	0.126772	0.0149552
HLA-DOB	MHC	0.279361	4.83775e-08	0.164919	0.00149993
HLA-DPA1	MHC	0.288056	1.75599e-08	0.162332	0.0017828
HLA-DPB1	MHC	0.300508	3.86973e-09	0.163712	0.00162637
HLA-DQA1	MHC	0.284932	2.5375e-08	0.149257	0.0041099
HLA-DQA2	MHC	0.217738	2.45217e-05	0.0999435	0.0554256
HLA-DQB1	MHC	0.268728	1.59451e-07	0.135983	0.00900471
HLA-DRA	MHC	0.281555	3.75852e-08	0.150222	0.00387251
HLA-DRB1	MHC	0.272896	1.0051e-07	0.138274	0.00790013
HLA-E	MHC	0.269147	1.52274e-07	0.160008	0.0020777
HLA-F	MHC	0.209046	5.19207e-05	0.0982243	0.05978
HLA-G	MHC	0.233733	5.68905e-06	0.157992	0.00236878
TAP1	MHC	0.215772	2.91355e-05	0.107319	0.0396206
TAP2	MHC	0.233666	5.72511e-06	0.134623	0.00972352
TAPBP	MHC	0.159945	0.00205699	0.0559929	0.284027
ADORA2A	Immunoinhibitor	0.246441	1.65108e-06	0.127837	0.0141247
BTLA	Immunoinhibitor	0.307088	1.68958e-09	0.17672	0.000660704
CD160	Immunoinhibitor	0.0368476	0.480401	0.0110904	0.83208
CD244	Immunoinhibitor	0.0848679	0.103596	-0.0409143	0.433903
CD274	Immunoinhibitor	0.246942	1.57027e-06	0.149042	0.00416461
CD96	Immunoinhibitor	-0.0492405	0.345557	-0.0942506	0.0709324
CSF1R	Immunoinhibitor	0.369474	2.22688e-13	0.24624	1.74035e-06
CTLA4	Immunoinhibitor	0.266715	1.98691e-07	0.124949	0.0164764
HAVCR2	Immunoinhibitor	0.331497	6.49587e-11	0.193653	0.000185707
IDO1	Immunoinhibitor	0.237944	3.8042e-06	0.120321	0.0209605
IL10	Immunoinhibitor	0.391203	6.07424e-15	0.287812	1.88983e-08
IL10RB	Immunoinhibitor	0.175248	0.000721723	0.15564	0.00275528
KDR	Immunoinhibitor	0.205233	7.14561e-05	0.188736	0.000271535
KIR2DL1	Immunoinhibitor	0.0842068	0.106323	-0.00329317	0.949799
KIR2DL3	Immunoinhibitor	0.141348	0.00653484	0.0376712	0.471245
LAG3	Immunoinhibitor	0.233787	5.65973e-06	0.0986561	0.0586607
LGALS9	Immunoinhibitor	0.0892772	0.0867932	0.0327968	0.530542
PDCD1	Immunoinhibitor	0.239977	3.12441e-06	0.0977244	0.0610979
PDCD1LG2	Immunoinhibitor	0.334725	4.12901e-11	0.199104	0.000120529
PVRL2	Immunoinhibitor	0.0783164	0.133197	0.0134087	0.797673
TGFB1	Immunoinhibitor	0.261443	3.50604e-07	0.194114	0.000179111
TGFBR1	Immunoinhibitor	0.260718	3.78723e-07	0.181747	0.000458555
TIGIT	Immunoinhibitor	0.294669	7.93631e-09	0.160075	0.00206852
VTCN1	Immunoinhibitor	0.0295097	0.572031	0.0453186	0.386024
C10ORF54	Immunostimulator	0.165545	0.00141651	0.0519284	0.320495
CD27	Immunostimulator	0.250032	1.14953e-06	0.0927736	0.0754882
CD276	Immunostimulator	0.262732	3.05508e-07	0.216261	2.86291e-05
CD28	Immunostimulator	0.338635	2.36817e-11	0.2134	3.66831e-05
CD40	Immunostimulator	0.17434	0.000769934	0.103366	0.0475396
CD40LG	Immunostimulator	0.178693	0.000563229	0.0454123	0.385042
CD48	Immunostimulator	0.272292	1.07508e-07	0.109872	0.035125
CD70	Immunostimulator	0.355779	1.88332e-12	0.247247	1.57374e-06
CD80	Immunostimulator	0.337036	2.97535e-11	0.219047	2.24174e-05
CD86	Immunostimulator	0.335012	3.96488e-11	0.202206	9.37522e-05
CXCL12	Immunostimulator	0.284478	2.67587e-08	0.154835	0.00290025
CXCR4	Immunostimulator	0.305624	2.0352e-09	0.182881	0.000421706
ENTPD1	Immunostimulator	0.379643	4.26738e-14	0.286632	2.1718e-08
HHLA2	Immunostimulator	0.146205	0.00489115	0.0917373	0.0788246
ICOS	Immunostimulator	0.305786	1.99377e-09	0.17583	0.000704129
ICOSLG	Immunostimulator	0.156618	0.00255317	0.0853442	0.102133
IL2RA	Immunostimulator	0.345374	8.91624e-12	0.216045	2.91717e-05
IL6	Immunostimulator	0.374695	9.60326e-14	0.26615	2.19469e-07
IL6R	Immunostimulator	0.309713	1.2069e-09	0.263322	2.97638e-07
KLRC1	Immunostimulator	0.21707	2.60053e-05	0.119002	0.0224187
KLRK1	Immunostimulator	0.213887	3.43177e-05	0.0775709	0.137479
LTA	Immunostimulator	0.263813	2.72029e-07	0.120489	0.0207807
MICB	Immunostimulator	0.293664	8.96644e-09	0.25461	7.44248e-07
NT5E	Immunostimulator	0.314707	6.30486e-10	0.22955	8.66354e-06
PVR	Immunostimulator	0.171665	0.00092964	0.099934	0.055449
RAET1E	Immunostimulator	-0.103919	0.0460585	-0.123539	0.0177441
TMEM173	Immunostimulator	0.398235	1.78638e-15	0.30418	2.56803e-09
TMIGD2	Immunostimulator	-0.0191782	0.713481	-0.072175	0.16708
TNFRSF13B	Immunostimulator	0.179475	0.000532042	0.0354458	0.497856
TNFRSF13C	Immunostimulator	0.0690336	0.185778	0.0525206	0.315
TNFRSF14	Immunostimulator	-0.026795	0.607909	-0.0487079	0.351464
TNFRSF17	Immunostimulator	0.215792	2.90849e-05	0.0894852	0.0864876
TNFRSF18	Immunostimulator	0.302974	2.84354e-09	0.196982	0.00014281
TNFRSF25	Immunostimulator	-0.155383	0.0027635	-0.1384	0.00784316
TNFRSF4	Immunostimulator	0.271881	1.12545e-07	0.131967	0.0112756
TNFRSF8	Immunostimulator	0.347919	6.12786e-12	0.216068	2.91152e-05
TNFRSF9	Immunostimulator	0.29788	5.35713e-09	0.169923	0.0010663
TNFSF13	Immunostimulator	0.0793629	0.128074	0.0370179	0.478975
TNFSF13B	Immunostimulator	0.26983	1.41243e-07	0.11517	0.0271613
TNFSF14	Immunostimulator	0.184344	0.000371329	0.0695153	0.183318
TNFSF15	Immunostimulator	0.0971851	0.0621886	0.0865448	0.0973818
TNFSF18	Immunostimulator	0.246714	1.60657e-06	0.213802	3.54346e-05
TNFSF4	Immunostimulator	0.323069	2.06871e-10	0.210528	4.68925e-05
TNFSF9	Immunostimulator	0.188368	0.000273923	0.108341	0.0377658
ULBP1	Immunostimulator	0.156922	0.00250373	0.181734	0.000458983
ADRM1	Activated CD8 T cell	0.00700718	0.893285	0.0116915	0.823125
AHSA1	Activated CD8 T cell	0.0329917	0.527536	0.0496244	0.342464
C1GALT1C1	Activated CD8 T cell	0.072904	0.162249	0.0824112	0.114513
CCT6B	Activated CD8 T cell	-0.049236	0.345602	-0.0248514	0.634656
CD37	Activated CD8 T cell	0.313734	7.16195e-10	0.160668	0.00198961
CD3D	Activated CD8 T cell	0.181561	0.000456589	0.0247706	0.635757
CD3E	Activated CD8 T cell	0.2618	3.37514e-07	0.105558	0.042998
CD3G	Activated CD8 T cell	0.23782	3.85002e-06	0.10316	0.047986
CD69	Activated CD8 T cell	0.28994	1.40331e-08	0.175	0.000747011
CD8A	Activated CD8 T cell	0.249516	1.21133e-06	0.122662	0.0185751
CETN3	Activated CD8 T cell	0.0968633	0.0630635	0.170969	0.000991666
CSE1L	Activated CD8 T cell	0.0997925	0.0554632	0.103048	0.0482286
GEMIN6	Activated CD8 T cell	0.0508229	0.330258	0.0639463	0.221035
GNLY	Activated CD8 T cell	0.222543	1.5987e-05	0.0901524	0.0841574
GPT2	Activated CD8 T cell	-0.161012	0.00191759	-0.111823	0.031988
GZMA	Activated CD8 T cell	0.237857	3.83631e-06	0.0973956	0.0619776
GZMH	Activated CD8 T cell	0.178902	0.000554748	0.0329123	0.529093
GZMK	Activated CD8 T cell	0.263286	2.87899e-07	0.11516	0.0271759
IL2RB	Activated CD8 T cell	0.273385	9.51692e-08	0.136657	0.00866637
LCK	Activated CD8 T cell	0.243509	2.20991e-06	0.11715	0.0246128
MPZL1	Activated CD8 T cell	0.301592	3.38093e-09	0.241754	2.71029e-06
NKG7	Activated CD8 T cell	0.220843	1.86189e-05	0.0660044	0.206498
PIK3IP1	Activated CD8 T cell	0.00561427	0.914407	0.0139779	0.789281
PTRH2	Activated CD8 T cell	-0.0252294	0.629043	-4.852e-05	0.99926
TIMM13	Activated CD8 T cell	-0.103056	0.0479061	-0.0641049	0.219889
ZAP70	Activated CD8 T cell	0.248801	1.30227e-06	0.109145	0.0363581
ACTN4	Central memory CD8 T cell	0.0526611	0.313044	0.0157939	0.762677
ADAM12	Central memory CD8 T cell	0.382679	2.57634e-14	0.28882	1.67715e-08
ADCY9	Central memory CD8 T cell	0.287098	1.96667e-08	0.208244	5.68686e-05
F13A1	Central memory CD8 T cell	0.344106	1.07345e-11	0.23427	5.5682e-06
FCER1G	Central memory CD8 T cell	0.309699	1.209e-09	0.162946	0.00171151
FCGR3B	Central memory CD8 T cell	0.24084	2.87234e-06	0.15236	0.00339018
FGF7	Central memory CD8 T cell	0.359373	1.08616e-12	0.251013	1.07614e-06
FKBP4	Central memory CD8 T cell	-0.116814	0.0248326	-0.0788034	0.13132
GLUD1	Central memory CD8 T cell	0.0217329	0.677331	0.0443259	0.396526
GM2A	Central memory CD8 T cell	0.158421	0.00227209	0.107992	0.0383909
GUSB	Central memory CD8 T cell	0.0559098	0.284085	0.0702894	0.178476
IL1RN	Central memory CD8 T cell	-0.0839651	0.107335	-0.101811	0.050997
NOL11	Central memory CD8 T cell	0.13349	0.0102565	0.179568	0.000537836
NTRK1	Central memory CD8 T cell	0.334177	4.46085e-11	0.222459	1.65421e-05
RARA	Central memory CD8 T cell	0.176937	0.00063947	0.159039	0.00221329
RNF128	Central memory CD8 T cell	-0.230981	7.37031e-06	-0.130759	0.0120507
SIGLEC1	Central memory CD8 T cell	0.29115	1.21409e-08	0.139344	0.00742732
TNFRSF11A	Central memory CD8 T cell	0.146977	0.00466727	0.154587	0.00294617
TOX4	Central memory CD8 T cell	0.219315	2.1333e-05	0.218556	2.341e-05
UBA52	Central memory CD8 T cell	-0.0821879	0.115005	-0.0907866	0.0819897
ULBP1	Central memory CD8 T cell	0.156922	0.00250373	0.181734	0.000458983
ACAP1	Effector memeory CD8 T cell	0.274318	8.57213e-08	0.11404	0.0287153
APOL3	Effector memeory CD8 T cell	0.154392	0.00294375	0.0222675	0.67028
ARHGAP10	Effector memeory CD8 T cell	-0.0403502	0.439649	-0.0579884	0.267189
ATP10D	Effector memeory CD8 T cell	0.336735	3.10577e-11	0.281419	3.98398e-08
C3AR1	Effector memeory CD8 T cell	0.354178	2.40145e-12	0.224239	1.40909e-05
CCR5	Effector memeory CD8 T cell	0.215386	3.0131e-05	0.0396503	0.44825
CD160	Effector memeory CD8 T cell	0.0368476	0.480401	0.0110904	0.83208
CD55	Effector memeory CD8 T cell	0.0142182	0.785461	-0.0137351	0.792858
CFLAR	Effector memeory CD8 T cell	0.238841	3.48842e-06	0.132009	0.0112493
CMKLR1	Effector memeory CD8 T cell	0.305001	2.20226e-09	0.156358	0.00263163
DAPP1	Effector memeory CD8 T cell	0.0636544	0.222522	0.0352046	0.500787
FCRL6	Effector memeory CD8 T cell	0.195263	0.000160302	0.0714055	0.171663
FLT3LG	Effector memeory CD8 T cell	0.177679	0.000606155	0.088699	0.0892997
GZMM	Effector memeory CD8 T cell	0.203886	7.98855e-05	0.053491	0.306129
HAPLN3	Effector memeory CD8 T cell	0.320738	2.83242e-10	0.189865	0.000249054
HLA-DMB	Effector memeory CD8 T cell	0.277442	6.02228e-08	0.148682	0.00425754
HLA-DPA1	Effector memeory CD8 T cell	0.288056	1.75599e-08	0.162332	0.0017828
HLA-DPB1	Effector memeory CD8 T cell	0.300508	3.86973e-09	0.163712	0.00162637
IFI16	Effector memeory CD8 T cell	0.337342	2.84843e-11	0.275806	7.55109e-08
LIME1	Effector memeory CD8 T cell	-0.0389157	0.456095	-0.0926358	0.0759249
LTK	Effector memeory CD8 T cell	0.0542172	0.29894	0.0536431	0.304754
NFKBIA	Effector memeory CD8 T cell	0.156823	0.00251973	0.119595	0.0217527
SETD7	Effector memeory CD8 T cell	0.227394	1.02801e-05	0.182409	0.000436689
SIK1	Effector memeory CD8 T cell	0.175812	0.000693229	0.169416	0.00110426
TRIB2	Effector memeory CD8 T cell	0.120967	0.0201061	0.127861	0.0141063
AIM2	Activated CD4 T cell	0.184849	0.000357535	0.110447	0.0341729
BIRC3	Activated CD4 T cell	0.276707	6.54648e-08	0.157768	0.0024033
BRIP1	Activated CD4 T cell	0.116108	0.0257251	0.144359	0.00553024
CCL20	Activated CD4 T cell	0.245419	1.82841e-06	0.182658	0.000428711
CCL4	Activated CD4 T cell	0.260408	3.91406e-07	0.117518	0.024162
CCL5	Activated CD4 T cell	0.173718	0.000804592	0.00793615	0.879403
CCNB1	Activated CD4 T cell	0.117676	0.0237795	0.126146	0.0154634
CCR7	Activated CD4 T cell	-0.0367471	0.4816	-0.0946941	0.0696089
DUSP2	Activated CD4 T cell	0.00756905	0.884786	0.0486938	0.351603
ESCO2	Activated CD4 T cell	0.116216	0.0255862	0.137595	0.00821426
ETS1	Activated CD4 T cell	0.321388	2.59541e-10	0.246499	1.69599e-06
EXO1	Activated CD4 T cell	0.179713	0.000522907	0.193045	0.00019474
EXOC6	Activated CD4 T cell	0.0911877	0.0802286	0.137066	0.00846652
IARS	Activated CD4 T cell	0.150831	0.00368226	0.121616	0.0196101
ITK	Activated CD4 T cell	0.283889	2.86644e-08	0.140204	0.0070653
KIF11	Activated CD4 T cell	0.106513	0.0408625	0.135978	0.00900753
KNTC1	Activated CD4 T cell	0.0622904	0.232611	0.13488	0.0095838
NUF2	Activated CD4 T cell	0.0712775	0.171849	0.11393	0.0288706
PRC1	Activated CD4 T cell	0.0814991	0.118091	0.111232	0.0329108
PSAT1	Activated CD4 T cell	0.072592	0.164058	0.0688619	0.18748
RGS1	Activated CD4 T cell	0.345456	8.80967e-12	0.221428	1.81422e-05
RTKN2	Activated CD4 T cell	0.0817551	0.116937	0.124764	0.0166381
SAMSN1	Activated CD4 T cell	0.355519	1.95939e-12	0.228852	9.24197e-06
SELL	Activated CD4 T cell	0.155131	0.00280831	0.0792846	0.128974
TRAT1	Activated CD4 T cell	0.24627	1.67961e-06	0.106437	0.0412845
ABHD3	Central memory CD4 T cell	0.108275	0.0376209	0.110594	0.033934
AHNAK	Central memory CD4 T cell	0.1915	0.000215241	0.122384	0.0188451
ANXA2P2	Central memory CD4 T cell	0.241389	2.72212e-06	0.155506	0.002779
AQP3	Central memory CD4 T cell	-0.0500682	0.3375	0.00397565	0.939414
ATHL1	Central memory CD4 T cell	0.0718274	0.168557	0.0662538	0.204785
BMI1	Central memory CD4 T cell	0.0523699	0.315732	0.0999715	0.055357
BZW2	Central memory CD4 T cell	0.052455	0.314944	0.100248	0.0546828
CD63	Central memory CD4 T cell	0.152853	0.00324465	0.130997	0.0118945
COL4A1	Central memory CD4 T cell	0.325789	1.42904e-10	0.272002	1.15544e-07
CYLD	Central memory CD4 T cell	0.30428	2.41232e-09	0.209517	5.10856e-05
ELMO2	Central memory CD4 T cell	0.217019	2.61218e-05	0.225897	1.21206e-05
FYN	Central memory CD4 T cell	0.381392	3.19275e-14	0.310609	1.13256e-09
GLIPR1	Central memory CD4 T cell	0.445921	1.98305e-19	0.354476	2.45809e-12
GSS	Central memory CD4 T cell	-0.0244791	0.639282	0.0386512	0.459778
IFITM2	Central memory CD4 T cell	0.405001	5.35112e-16	0.307704	1.64347e-09
ITGB1	Central memory CD4 T cell	0.263017	2.96315e-07	0.208112	5.75037e-05
ITGB2	Central memory CD4 T cell	0.312807	8.08348e-10	0.167756	0.00123753
KLF5	Central memory CD4 T cell	-0.177869	0.000597892	-0.0889901	0.0882501
LSP1	Central memory CD4 T cell	0.165969	0.00137635	0.0353333	0.499221
NDUFB9	Central memory CD4 T cell	0.0674066	0.196387	0.0773001	0.138861
PKM2	Central memory CD4 T cell	0.0665865	0.201898	0.0487391	0.351155
SFXN3	Central memory CD4 T cell	0.232596	6.33334e-06	0.190168	0.000243334
SIRPG	Central memory CD4 T cell	0.147671	0.00447418	0.00991949	0.849586
SMAD4	Central memory CD4 T cell	0.0850361	0.102911	0.130091	0.0124997
STX4	Central memory CD4 T cell	0.204843	7.38074e-05	0.145565	0.00514446
TRADD	Central memory CD4 T cell	0.0882691	0.0904275	0.0301418	0.564355
VIM	Central memory CD4 T cell	0.372329	1.40851e-13	0.261622	3.56862e-07
XRCC6	Central memory CD4 T cell	0.080184	0.124162	0.0968132	0.0635619
ATM	Effector memeory CD4 T cell	0.214369	3.29149e-05	0.200191	0.000110421
CASP3	Effector memeory CD4 T cell	0.00665609	0.898603	0.0374501	0.473852
CASQ1	Effector memeory CD4 T cell	-0.187661	0.000289106	-0.127449	0.0144229
CD300E	Effector memeory CD4 T cell	0.289393	1.49792e-08	0.165439	0.00144827
DARS	Effector memeory CD4 T cell	0.129675	0.0126647	0.156395	0.00262539
DOCK9	Effector memeory CD4 T cell	0.0438123	0.401383	0.0568486	0.276721
EXOSC9	Effector memeory CD4 T cell	0.158763	0.00222219	0.181737	0.000458866
EZH2	Effector memeory CD4 T cell	-0.0120389	0.817716	0.0154166	0.768183
GDE1	Effector memeory CD4 T cell	0.00910311	0.861649	0.0524977	0.315211
IL34	cytokine and cytokine receptor-genes	0.264202	2.60864e-07	0.160269	0.00204249
NCOA4	Effector memeory CD4 T cell	0.0927071	0.0752997	0.0977159	0.0611205
NEFL	Effector memeory CD4 T cell	0.177195	0.000627685	0.149255	0.0041104
PDGFRL	Effector memeory CD4 T cell	0.293506	9.13914e-09	0.216815	2.72754e-05
PTGS1	Effector memeory CD4 T cell	0.376585	7.05579e-14	0.261581	3.58403e-07
REPS1	Effector memeory CD4 T cell	0.107914	0.0382666	0.132202	0.0111298
SCG2	Effector memeory CD4 T cell	0.295593	7.09138e-09	0.197729	0.000134564
SDPR	Effector memeory CD4 T cell	0.262766	3.04408e-07	0.182638	0.000429367
SIGLEC14	Effector memeory CD4 T cell	0.100751	0.0531484	-0.00178332	0.972802
SIGLEC6	Effector memeory CD4 T cell	0.120339	0.0207667	0.0546324	0.295909
TAL1	Effector memeory CD4 T cell	0.171167	0.000962564	0.137372	0.00831983
TFEC	Effector memeory CD4 T cell	0.236475	4.38151e-06	0.0763844	0.143615
TIPIN	Effector memeory CD4 T cell	0.0948859	0.0686641	0.116653	0.0252328
TPK1	Effector memeory CD4 T cell	0.0303837	0.560698	0.0234374	0.654053
UQCRB	Effector memeory CD4 T cell	0.0683002	0.190507	0.116334	0.0256368
USP9Y	Effector memeory CD4 T cell	-0.032695	0.531258	-0.0314145	0.548018
WIPF1	Effector memeory CD4 T cell	0.425975	1.06692e-17	0.324564	1.78796e-10
ZCRB1	Effector memeory CD4 T cell	0.0986496	0.0583329	0.122699	0.0185393
B3GAT1	T follicular helper cell	-0.109885	0.034853	-0.127944	0.0140436
CDK5R1	T follicular helper cell	0.151499	0.00353217	0.137452	0.00828196
PDCD1	T follicular helper cell	0.239977	3.12441e-06	0.0977244	0.0610979
BCL6	T follicular helper cell	-0.0806164	0.12214	-0.0483868	0.354651
CD200	T follicular helper cell	0.316599	4.91497e-10	0.230292	8.08694e-06
CD83	T follicular helper cell	0.255858	6.3138e-07	0.191973	0.000211671
CD84	T follicular helper cell	0.302209	3.12986e-09	0.167532	0.00125659
FGF2	T follicular helper cell	0.378369	5.26568e-14	0.291788	1.17722e-08
GPR18	T follicular helper cell	0.158488	0.00226223	0.0296249	0.571057
CEBPA	T follicular helper cell	-0.266526	2.02824e-07	-0.210025	4.89341e-05
CECR1	T follicular helper cell	0.0814975	0.118098	-0.0224445	0.667815
CLEC10A	T follicular helper cell	0.288286	1.70863e-08	0.136654	0.00866771
CLEC4A	T follicular helper cell	0.347008	7.01068e-12	0.220162	2.03092e-05
CSF1R	T follicular helper cell	0.369474	2.22688e-13	0.24624	1.74035e-06
CTSS	T follicular helper cell	0.197543	0.000133719	0.119452	0.0219111
DPP4	T follicular helper cell	0.301822	3.28475e-09	0.193449	0.000188684
LRRC32	T follicular helper cell	0.348467	5.65034e-12	0.250673	1.11396e-06
MICA	T follicular helper cell	0.277153	6.22358e-08	0.2397	3.31007e-06
NCAM1	T follicular helper cell	0.325688	1.44898e-10	0.231817	7.01467e-06
NRP1	T follicular helper cell	0.411521	1.63142e-16	0.349747	4.99273e-12
PDCD1LG2	T follicular helper cell	0.334725	4.12901e-11	0.199104	0.000120529
PDCD6	T follicular helper cell	-0.00105197	0.983932	0.0254694	0.626256
PRDX1	T follicular helper cell	0.0129414	0.804318	-0.0100828	0.847141
RAE1	T follicular helper cell	0.110512	0.0338242	0.151599	0.00355528
RAET1E	T follicular helper cell	-0.103919	0.0460585	-0.123539	0.0177441
SIGLEC7	T follicular helper cell	0.32589	1.40951e-10	0.182519	0.000433152
SIGLEC9	T follicular helper cell	0.309228	1.28454e-09	0.16987	0.00107017
TYRO3	T follicular helper cell	-0.00506757	0.922714	0.0461651	0.377204
CHST12	T follicular helper cell	0.3169	4.72286e-10	0.251786	9.94608e-07
CLIC3	T follicular helper cell	-0.103387	0.0471918	-0.185847	0.000337979
IVNS1ABP	T follicular helper cell	0.160061	0.0020414	0.182821	0.000423598
LGMN	T follicular helper cell	0.154623	0.0029007	0.0820313	0.116199
ACP5	Gamma delta T cell	0.26076	3.77045e-07	0.128393	0.0137079
AQP9	Gamma delta T cell	0.22924	8.66787e-06	0.0899798	0.0847553
BTN3A2	Gamma delta T cell	0.193614	0.000182524	0.118455	0.0230476
C1ORF54	Gamma delta T cell	0.298971	4.68233e-09	0.163865	0.00160983
CARD8	Gamma delta T cell	0.197248	0.00013691	0.163469	0.00165295
CCL18	Gamma delta T cell	0.22617	1.15024e-05	0.0764447	0.143299
CD209	Gamma delta T cell	0.368307	2.68184e-13	0.248385	1.40393e-06
CD33	Gamma delta T cell	0.319591	3.30235e-10	0.180659	0.000496657
CD36	Gamma delta T cell	0.271094	1.22815e-07	0.230448	7.97048e-06
CDK5	Gamma delta T cell	0.026381	0.613467	0.0508321	0.330831
IL10RB	Gamma delta T cell	0.175248	0.000721723	0.15564	0.00275528
KLRF1	Gamma delta T cell	0.0981166	0.0597127	0.0522438	0.317561
LGALS1	Gamma delta T cell	0.345124	9.24887e-12	0.245344	1.90259e-06
MAPK7	Gamma delta T cell	0.0468575	0.36943	0.0716352	0.170285
KLHL7	Gamma delta T cell	0.204939	7.32231e-05	0.222572	1.63754e-05
KRT80	Gamma delta T cell	-0.0500586	0.337592	-0.0540438	0.30115
LAMC1	Gamma delta T cell	0.376675	6.95368e-14	0.345483	9.36241e-12
LCORL	Gamma delta T cell	0.0380867	0.465754	0.131097	0.0118294
LMNB1	Gamma delta T cell	0.0624343	0.231532	0.112129	0.0315169
MEIS3P1	Gamma delta T cell	0.0935265	0.0727453	0.107449	0.0393806
MPL	Gamma delta T cell	0.167115	0.00127317	0.15059	0.0037854
FABP1	Gamma delta T cell	-0.0775172	0.137215	-0.042821	0.412769
FABP5	Gamma delta T cell	-0.0240772	0.644794	0.0107111	0.837743
FADD	Gamma delta T cell	0.167169	0.00126847	0.127443	0.0144275
MFAP3L	Gamma delta T cell	-0.166639	0.00131514	-0.0788783	0.130953
MINPP1	Gamma delta T cell	0.256367	5.98761e-07	0.270751	1.327e-07
RPS24	Gamma delta T cell	-0.167685	0.00122446	-0.157487	0.00244733
RPS7	Gamma delta T cell	-0.183972	0.000381773	-0.128959	0.0132942
RPS9	Gamma delta T cell	-0.0760325	0.144925	-0.0785788	0.132427
DBNL	Gamma delta T cell	0.304187	2.44088e-09	0.23532	5.04047e-06
CCL13	Gamma delta T cell	0.261379	3.53027e-07	0.124399	0.0169613
CD70	Type 1 T helper cell	0.355779	1.88332e-12	0.247247	1.57374e-06
TBX21	Type 1 T helper cell	0.186839	0.000307727	0.0341706	0.513455
ADAM8	Type 1 T helper cell	-0.0331567	0.525472	-0.114416	0.02819
AHCYL2	Type 1 T helper cell	0.0871735	0.0945142	0.116139	0.025888
ALCAM	Type 1 T helper cell	0.253862	7.76606e-07	0.269016	1.60601e-07
B3GALNT1	Type 1 T helper cell	0.0332697	0.524061	0.131306	0.0116943
BBS12	Type 1 T helper cell	0.287269	1.9273e-08	0.264492	2.62504e-07
BST1	Type 1 T helper cell	0.1939	0.000178476	0.147357	0.00461614
CD151	Type 1 T helper cell	0.144248	0.0055026	0.0940887	0.0714203
CD47	Type 1 T helper cell	0.323325	1.99835e-10	0.24639	1.71448e-06
CD48	Type 1 T helper cell	0.272292	1.07508e-07	0.109872	0.035125
CD52	Type 1 T helper cell	0.251614	9.78358e-07	0.0811959	0.119976
CD53	Type 1 T helper cell	0.350918	3.92185e-12	0.218419	2.36948e-05
CD59	Type 1 T helper cell	0.287488	1.87803e-08	0.195146	0.000165166
CD6	Type 1 T helper cell	0.242333	2.48134e-06	0.0958398	0.0662837
CD68	Type 1 T helper cell	0.248446	1.34979e-06	0.132933	0.0106875
CD7	Type 1 T helper cell	0.274692	8.21875e-08	0.132843	0.0107407
CD96	Type 1 T helper cell	-0.0492405	0.345557	-0.0942506	0.0709324
CFHR3	Type 1 T helper cell	0.170849	0.000984099	0.202903	8.8559e-05
CHRM3	Type 1 T helper cell	0.194826	0.000165922	0.163702	0.00162738
CLEC7A	Type 1 T helper cell	0.294268	8.33223e-09	0.179927	0.000523956
COL23A1	Type 1 T helper cell	0.358169	1.30696e-12	0.246264	1.73613e-06
COL4A4	Type 1 T helper cell	0.152941	0.00322662	0.103764	0.0466862
COL5A3	Type 1 T helper cell	0.374227	1.03612e-13	0.278202	5.75747e-08
DAB1	Type 1 T helper cell	-0.0725372	0.164378	-0.0315682	0.546061
DLEU7	Type 1 T helper cell	0.145603	0.00507237	0.119386	0.021985
DOC2B	Type 1 T helper cell	0.257282	5.44155e-07	0.215598	3.03293e-05
EMP1	Type 1 T helper cell	0.263522	2.80688e-07	0.171773	0.000937644
F12	Type 1 T helper cell	0.0895766	0.0857368	0.103325	0.0476267
FURIN	Type 1 T helper cell	0.133469	0.0102688	0.0896237	0.0859998
GAB3	Type 1 T helper cell	0.366256	3.7117e-13	0.244501	2.06843e-06
GATM	Type 1 T helper cell	0.00777732	0.881638	-0.00425243	0.935205
GFPT2	Type 1 T helper cell	0.360881	8.60372e-13	0.245298	1.91126e-06
GPR25	Type 1 T helper cell	0.0948567	0.0687498	0.00649686	0.90115
GREM2	Type 1 T helper cell	0.118393	0.0229329	0.0806689	0.122406
HAVCR1	Type 1 T helper cell	-0.0974384	0.0615073	-0.0853802	0.101988
HSD11B1	Type 1 T helper cell	0.309607	1.22348e-09	0.185173	0.000355514
HUNK	Type 1 T helper cell	0.0743622	0.15399	0.0855357	0.101363
IGF2	Type 1 T helper cell	-0.0874971	0.0932919	-0.0829843	0.112006
RCSD1	Type 1 T helper cell	0.344167	1.06392e-11	0.219701	2.1156e-05
RYR1	Type 1 T helper cell	0.218134	2.36806e-05	0.16921	0.00112002
SAV1	Type 1 T helper cell	0.358485	1.24513e-12	0.327574	1.18575e-10
SELE	Type 1 T helper cell	0.213888	3.43153e-05	0.127947	0.0140411
SELP	Type 1 T helper cell	0.152616	0.00329336	0.0632185	0.226346
SH3KBP1	Type 1 T helper cell	0.113349	0.0294804	0.0252178	0.62967
SIT1	Type 1 T helper cell	0.235541	4.79044e-06	0.0815797	0.118229
SLC35B3	Type 1 T helper cell	0.0122858	0.814046	-0.005357	0.918426
SIGLEC10	Type 1 T helper cell	0.31926	3.45175e-10	0.181242	0.000475878
SKAP1	Type 1 T helper cell	0.00526855	0.919659	-0.0217881	0.676974
THUMPD2	Type 1 T helper cell	-0.0377634	0.469552	0.0553127	0.289927
TIGIT	Type 1 T helper cell	0.294669	7.93631e-09	0.160075	0.00206852
ZEB2	Type 1 T helper cell	0.421114	2.70915e-17	0.319112	3.71954e-10
ENC1	Type 1 T helper cell	0.136737	0.00853652	0.0989904	0.0578059
FAM134B	Type 1 T helper cell	0.294444	8.15653e-09	0.250624	1.11945e-06
FBXO30	Type 1 T helper cell	0.254198	7.50113e-07	0.247326	1.56137e-06
FCGR2C	Type 1 T helper cell	0.307131	1.68024e-09	0.172805	0.00087227
STAC	Type 1 T helper cell	0.322199	2.32687e-10	0.241857	2.68299e-06
LTC4S	Type 1 T helper cell	0.072296	0.165789	-0.0115911	0.824619
MAN1B1	Type 1 T helper cell	0.211773	4.11668e-05	0.138514	0.00779198
MDH1	Type 1 T helper cell	0.188416	0.000272928	0.196478	0.000148647
MMD	Type 1 T helper cell	0.32546	1.49486e-10	0.250189	1.17005e-06
RGS16	Type 1 T helper cell	-0.0293666	0.573897	-0.0353242	0.499332
IL12A	Type 1 T helper cell	0.214542	3.2427e-05	0.166053	0.00138943
P2RX5	Type 1 T helper cell	0.151688	0.00349056	0.0732365	0.160908
CD97	Type 1 T helper cell	0.253874	7.75582e-07	0.150192	0.00387966
ITGB4	Type 1 T helper cell	0.0574292	0.271182	0.0498588	0.340186
ICAM3	Type 1 T helper cell	0.132669	0.0107373	0.0165701	0.751387
METRNL	Type 1 T helper cell	-0.000389188	0.994055	-0.0796833	0.127055
TNFRSF1A	Type 1 T helper cell	0.135519	0.00914917	0.0794011	0.128411
IRF1	Type 1 T helper cell	0.184529	0.000366206	0.0820379	0.11617
HTR2B	Type 1 T helper cell	0.140635	0.00681375	0.0698353	0.181305
CALD1	Type 1 T helper cell	0.436871	1.24962e-18	0.344735	1.04441e-11
MOCOS	Type 1 T helper cell	0.0830153	0.111382	0.077021	0.140298
TRAF3IP2	Type 1 T helper cell	0.0748048	0.151547	0.0649821	0.21363
TLR8	Type 1 T helper cell	0.325931	1.40158e-10	0.186419	0.000323728
TRAF1	Type 1 T helper cell	0.249605	1.2005e-06	0.132354	0.0110367
DUSP14	Type 1 T helper cell	0.296235	6.55577e-09	0.251309	1.04418e-06
IL17RA	Type 17 T helper cell	0.188907	0.000262879	0.146586	0.00483725
C2CD4A	Type 17 T helper cell	0.141969	0.00630028	0.0878399	0.0924561
C2CD4B	Type 17 T helper cell	0.273905	8.97862e-08	0.214912	3.21917e-05
CA2	Type 17 T helper cell	0.0351197	0.501236	0.035924	0.492071
CCDC65	Type 17 T helper cell	0.127499	0.014251	0.108882	0.036814
CEACAM3	Type 17 T helper cell	0.296179	6.60076e-09	0.174653	0.000765664
IL17C	Type 17 T helper cell	0.0278621	0.593686	0.0145847	0.780362
IL17RC	Type 17 T helper cell	0.0330329	0.527021	0.00199878	0.969518
IL17RE	Type 17 T helper cell	-0.0367585	0.481464	-0.073901	0.157133
IL23A	Type 17 T helper cell	-0.00403292	0.938459	0.0260311	0.618661
ILDR1	Type 17 T helper cell	-0.141426	0.00650496	-0.0636591	0.22312
LONRF3	Type 17 T helper cell	0.0739415	0.156339	0.0845237	0.105484
SH2D6	Type 17 T helper cell	-0.0108282	0.835773	0.00654988	0.900348
TNIP2	Type 17 T helper cell	0.088888	0.088182	0.0753175	0.14931
ABCA1	Type 17 T helper cell	0.133001	0.0105406	0.0830601	0.111678
ABCB1	Type 17 T helper cell	0.212981	3.71109e-05	0.160194	0.00205255
ADAMTS12	Type 17 T helper cell	0.365354	4.27896e-13	0.263095	3.04968e-07
ANK1	Type 17 T helper cell	0.176008	0.000683584	0.119629	0.0217141
ANKRD22	Type 17 T helper cell	-0.0460875	0.377357	-0.0662569	0.204763
B3GALT2	Type 17 T helper cell	0.279675	4.66686e-08	0.224512	1.37473e-05
CAMTA1	Type 17 T helper cell	0.103021	0.0479826	0.138853	0.00764121
CCR9	Type 17 T helper cell	0.0426093	0.414447	0.00198115	0.969787
CD40	Type 17 T helper cell	0.17434	0.000769934	0.103366	0.0475396
GPR44	Type 17 T helper cell	-0.106876	0.0401751	-0.0559936	0.284021
IFT80	Type 17 T helper cell	0.0761565	0.144269	0.164221	0.00157192
ASB2	Type 2 T helper cell	0.320356	2.98138e-10	0.210371	4.75208e-05
CSRP2	Type 2 T helper cell	0.343719	1.13582e-11	0.306983	1.80156e-09
DAPK1	Type 2 T helper cell	-0.241205	2.77161e-06	-0.197642	0.000135501
DLC1	Type 2 T helper cell	0.256964	5.6261e-07	0.19919	0.000119695
DNAJC12	Type 2 T helper cell	0.4203	3.16197e-17	0.382191	3.02882e-14
DUSP6	Type 2 T helper cell	0.0170367	0.744289	0.0586507	0.261754
GNAI1	Type 2 T helper cell	0.217982	2.40015e-05	0.23745	4.11252e-06
LAMP3	Type 2 T helper cell	0.242993	2.32525e-06	0.151533	0.00356977
NRP2	Type 2 T helper cell	0.381215	3.28823e-14	0.280817	4.26979e-08
OSBPL1A	Type 2 T helper cell	0.323946	1.83695e-10	0.26657	2.09698e-07
PDE4B	Type 2 T helper cell	0.436831	1.25986e-18	0.341718	1.61855e-11
PHLDA1	Type 2 T helper cell	0.269191	1.51532e-07	0.220376	1.9926e-05
PLA2G4A	Type 2 T helper cell	0.182503	0.000425873	0.175867	0.000702304
RAB27B	Type 2 T helper cell	-0.00577668	0.911941	0.00395144	0.939782
RBMS3	Type 2 T helper cell	0.458185	1.497e-20	0.380373	4.0944e-14
RNF125	Type 2 T helper cell	0.171857	0.000917234	0.111856	0.031936
TMPRSS3	Type 2 T helper cell	0.0601857	0.248807	0.0123991	0.812613
GATA3	Type 2 T helper cell	-0.18604	0.000326901	-0.0918184	0.0785594
BIRC5	Type 2 T helper cell	0.132004	0.0111418	0.131178	0.0117766
CDC25C	Type 2 T helper cell	0.0203886	0.696267	0.086288	0.0983832
CDC7	Type 2 T helper cell	0.0607212	0.244613	0.120353	0.0209263
CENPF	Type 2 T helper cell	0.0805507	0.122445	0.123959	0.0173581
CXCR6	Type 2 T helper cell	0.22098	1.8393e-05	0.0781288	0.134664
DHFR	Type 2 T helper cell	0.0373358	0.474601	0.0998778	0.0555871
EVI5	Type 2 T helper cell	0.151771	0.00347261	0.135446	0.00928261
GSTA4	Type 2 T helper cell	0.173182	0.000835675	0.188657	0.000273179
HELLS	Type 2 T helper cell	0.107197	0.0395769	0.157784	0.00240093
IL26	Type 2 T helper cell	0.0480512	0.357346	-0.0241269	0.644565
LAIR2	Type 2 T helper cell	0.263768	2.73355e-07	0.165699	0.00142315
CCL3L1	Regulatory T cell	0.139106	0.00744847	0.0106972	0.837951
CD72	Regulatory T cell	0.245878	1.74658e-06	0.128991	0.013271
CLEC5A	Regulatory T cell	0.287107	1.96473e-08	0.157911	0.00238131
FOXP3	Regulatory T cell	0.345368	8.92354e-12	0.235851	4.79214e-06
ITGA4	Regulatory T cell	0.383134	2.38762e-14	0.279328	5.06405e-08
L1CAM	Regulatory T cell	0.300107	4.0677e-09	0.20022	0.000110162
LIPA	Regulatory T cell	0.372862	1.29256e-13	0.285296	2.54024e-08
LRP1	Regulatory T cell	0.286421	2.13034e-08	0.197862	0.000133145
LRRC42	Regulatory T cell	0.270396	1.32689e-07	0.222033	1.7187e-05
MARCO	Regulatory T cell	0.120415	0.0206858	-0.0357149	0.494596
MMP12	Regulatory T cell	0.201546	9.6785e-05	0.123378	0.0178944
MNDA	Regulatory T cell	0.348784	5.39026e-12	0.218245	2.40602e-05
MRC1	Regulatory T cell	0.338173	2.52979e-11	0.204715	7.63035e-05
MS4A6A	Regulatory T cell	0.371506	1.60808e-13	0.24668	1.66549e-06
PELO	Regulatory T cell	0.329974	8.02964e-11	0.277417	6.29441e-08
PLEK	Regulatory T cell	0.316701	4.84886e-10	0.173125	0.000852908
PRSS23	Regulatory T cell	0.347277	6.73793e-12	0.266034	2.22245e-07
PTGIR	Regulatory T cell	0.306043	1.92976e-09	0.182468	0.00043478
ST8SIA4	Regulatory T cell	0.357583	1.42996e-12	0.265738	2.29484e-07
STAB1	Regulatory T cell	0.354431	2.31118e-12	0.227403	1.05609e-05
ADAM28	Activated B cell	0.227143	1.05199e-05	0.179142	0.000554743
CD180	Activated B cell	0.296892	6.04868e-09	0.155179	0.00283747
CD79B	Activated B cell	0.264237	2.59888e-07	0.130085	0.0125036
BLK	Activated B cell	0.147955	0.00439719	0.0119352	0.819502
CD19	Activated B cell	0.17905	0.000548781	0.0520202	0.319639
MS4A1	Activated B cell	0.175088	0.00073004	0.0428165	0.412818
TNFRSF17	Activated B cell	0.215792	2.90849e-05	0.0894852	0.0864876
GNG7	Activated B cell	0.15686	0.0025137	0.0914988	0.0796092
MICAL3	Activated B cell	0.0853003	0.101842	0.0935776	0.0729797
SPIB	Activated B cell	0.285701	2.31853e-08	0.159791	0.00210736
HLA-DOB	Activated B cell	0.279361	4.83775e-08	0.164919	0.00149993
PNOC	Activated B cell	0.21135	4.26839e-05	0.0876552	0.0931461
FCRL2	Activated B cell	0.215322	3.03005e-05	0.0910342	0.0811554
BACH2	Activated B cell	0.45183	5.78548e-20	0.374226	1.119e-13
CR2	Activated B cell	0.216031	2.84823e-05	0.131088	0.0118351
TCL1A	Activated B cell	0.221389	1.77315e-05	0.0998275	0.0557109
AKNA	Activated B cell	0.138575	0.00768108	0.0348652	0.504926
ARHGAP25	Activated B cell	0.351782	3.44562e-12	0.246626	1.67459e-06
CCL21	Activated B cell	0.327177	1.18159e-10	0.209969	4.91695e-05
CD27	Activated B cell	0.250032	1.14953e-06	0.0927736	0.0754882
CD38	Activated B cell	0.293662	8.96834e-09	0.155636	0.00275604
CLEC17A	Activated B cell	0.229568	8.40799e-06	0.115614	0.0265707
CLEC9A	Activated B cell	0.273015	9.9187e-08	0.164196	0.00157447
CLECL1	Activated B cell	0.34689	7.13396e-12	0.234973	5.20937e-06
CD22	Immature	0.219939	2.01828e-05	0.0799718	0.12568
CYBB	Immature	0.353456	2.67811e-12	0.223794	1.46699e-05
FAM129C	Immature	0.177201	0.000627413	0.0955852	0.067011
FCRL1	Immature	0.250973	1.0446e-06	0.140582	0.00691129
FCRL3	Immature	0.234955	5.06557e-06	0.090585	0.0826736
FCRL5	Immature	0.219275	2.14085e-05	0.0831067	0.111476
FCRLA	Immature	0.0775153	0.137225	0.00974512	0.8522
HDAC9	Immature	0.442346	4.13038e-19	0.376175	8.15442e-14
HLA-DQA1	Immature	0.284932	2.5375e-08	0.149257	0.0041099
HVCN1	Immature	0.375153	8.91406e-14	0.287264	2.016e-08
KIAA0226	Immature	0.10814	0.0378614	0.100229	0.0547292
NCF1	Immature	0.281953	3.58944e-08	0.121439	0.0197894
NCF1B	Immature	0.255223	6.74497e-07	0.0912287	0.0805051
P2RY10	Immature	0.311755	9.26893e-10	0.1827	0.000427405
SP100	Immature	0.229447	8.50271e-06	0.143027	0.00598612
TXNIP	Immature	-0.0435079	0.404665	-0.0469402	0.369238
STAP1	Immature	0.254145	7.54207e-07	0.116408	0.0255434
TAGAP	Immature	0.303199	2.76426e-09	0.16172	0.00185647
ZCCHC2	Immature	0.0544424	0.296934	0.08203	0.116205
AICDA	Memory B cell	0.202307	9.09511e-05	0.114017	0.0287479
CCNA2	Memory B cell	0.114794	0.0274582	0.115402	0.0268515
CDKN3	Memory B cell	0.152291	0.00336118	0.133457	0.0103796
CLCN5	Memory B cell	-0.019363	0.710843	0.0147437	0.778031
ENPP1	Memory B cell	0.279652	4.67889e-08	0.202369	9.25138e-05
FCER1A	Memory B cell	0.291098	1.22173e-08	0.233431	6.02738e-06
MYC	Memory B cell	0.183874	0.000384595	0.112376	0.0311435
RUNX2	Memory B cell	0.248722	1.31273e-06	0.172912	0.00086575
SORL1	Memory B cell	-0.108633	0.0369908	-0.016848	0.747359
SOX5	Memory B cell	0.320593	2.88785e-10	0.282048	3.70511e-08
STAT5A	Memory B cell	0.199143	0.000117599	0.10291	0.0485323
STAT5B	Memory B cell	0.162584	0.0017279	0.165084	0.00148334
TLR9	Memory B cell	0.0782597	0.133479	0.0139668	0.789445
AKT3	Natural killer cell	0.3692	2.32625e-13	0.292128	1.13011e-08
AXL	Natural killer cell	0.416739	6.18769e-17	0.317986	4.31936e-10
BST2	Natural killer cell	0.0647407	0.214713	-0.0106172	0.839146
CDH2	Natural killer cell	0.357564	1.43402e-12	0.287273	2.01379e-08
CRTAM	Natural killer cell	0.218673	2.25814e-05	0.0640874	0.220015
CSF2RA	Natural killer cell	0.280009	4.49114e-08	0.149298	0.00409958
CTSZ	Natural killer cell	0.325743	1.43807e-10	0.230601	7.8579e-06
CXCL1	Natural killer cell	0.348466	5.65114e-12	0.288988	1.64418e-08
CYTH1	Natural killer cell	0.308637	1.38579e-09	0.221627	1.7823e-05
DAXX	Natural killer cell	0.140444	0.00689062	0.153214	0.00321317
DGKH	Natural killer cell	0.0733616	0.159622	0.106578	0.0410149
DLL4	Natural killer cell	0.113814	0.0288165	0.115847	0.0262661
DPYD	Natural killer cell	0.355663	1.9167e-12	0.267716	1.85126e-07
ERBB3	Natural killer cell	-0.271239	1.20856e-07	-0.180398	0.000506228
F11R	Natural killer cell	0.00550954	0.915998	0.0313307	0.549086
FAM27A	Natural killer cell	0.327846	1.07771e-10	0.298772	5.03507e-09
FAM49A	Natural killer cell	0.178255	0.000581401	0.0664698	0.203309
FASLG	Natural killer cell	0.194166	0.000174773	0.0708552	0.174998
FCGR1A	Natural killer cell	0.291524	1.16073e-08	0.146043	0.00499858
FN1	Natural killer cell	0.30045	3.89759e-09	0.185064	0.000358428
FSTL1	Natural killer cell	0.398538	1.69322e-15	0.315765	5.78995e-10
FUCA1	Natural killer cell	-0.0470195	0.367775	0.0009159	0.98603
GBP3	Natural killer cell	0.0056126	0.914432	-0.0115356	0.825446
GLS2	Natural killer cell	-0.0707646	0.174962	0.0393994	0.451129
GRB2	Natural killer cell	0.215155	3.07445e-05	0.170703	0.00101021
LST1	Natural killer cell	0.340918	1.70538e-11	0.202727	8.98462e-05
BCL2	Natural killer cell	0.280889	4.05854e-08	0.241831	2.68986e-06
CDC5L	Natural killer cell	0.160036	0.00204466	0.18363	0.000398907
FGF18	Natural killer cell	0.0834055	0.109705	0.0464533	0.37423
FUT5	Natural killer cell	0.0803016	0.12361	0.0845727	0.105282
FZR1	Natural killer cell	0.0262033	0.61586	0.0699903	0.180336
IGFBP5	Natural killer cell	0.378507	5.14705e-14	0.306673	1.87396e-09
KANK2	Natural killer cell	0.218386	2.31607e-05	0.157285	0.00247941
LDB3	Natural killer cell	0.127268	0.0144294	0.0858798	0.0999915
ABAT	CD56bright natural killer cell	-0.11138	0.0324402	-0.0517089	0.322548
C11ORF75	CD56bright natural killer cell	0.142717	0.00602765	0.0723174	0.166241
C5ORF15	CD56bright natural killer cell	0.136378	0.0087131	0.146276	0.00492889
CDHR1	CD56bright natural killer cell	0.0822137	0.114891	0.0681663	0.191986
DCAF12	CD56bright natural killer cell	0.0985112	0.0586886	0.117883	0.0237234
DYNLL1	CD56bright natural killer cell	0.0637014	0.22218	0.0379779	0.467638
GPR137B	CD56bright natural killer cell	0.207256	6.03614e-05	0.174684	0.00076394
HCP5	CD56bright natural killer cell	0.256331	6.01062e-07	0.182356	0.000438407
HDGFRP2	CD56bright natural killer cell	0.058076	0.265813	0.0749167	0.151493
KRT86	CD56bright natural killer cell	0.21732	2.54403e-05	0.149287	0.00410243
MLST8	CD56bright natural killer cell	0.0436256	0.403394	0.0550737	0.292019
ELMOD3	CD56bright natural killer cell	-0.0518044	0.320992	-0.00880761	0.866278
ENTPD5	CD56bright natural killer cell	0.025546	0.624744	0.0754118	0.1488
FAM119A	CD56bright natural killer cell	0.10589	0.0420637	0.115438	0.0268036
FAM179A	CD56bright natural killer cell	0.185253	0.000346841	0.0803322	0.123979
CLIC2	CD56bright natural killer cell	0.248738	1.31059e-06	0.125294	0.0161786
COX7A2L	CD56bright natural killer cell	0.202127	9.23031e-05	0.172082	0.000917645
CREB3L4	CD56bright natural killer cell	-0.162886	0.00169347	-0.047983	0.358687
CSF1	CD56bright natural killer cell	0.380829	3.50631e-14	0.282739	3.42054e-08
CSNK2A2	CD56bright natural killer cell	0.108912	0.0365047	0.138656	0.00772857
CSTA	CD56bright natural killer cell	0.00654407	0.9003	-0.0011036	0.983167
CSTB	CD56bright natural killer cell	-0.210849	4.45484e-05	-0.166034	0.00139122
CTPS	CD56bright natural killer cell	0.152645	0.00328732	0.115572	0.0266274
CTSD	CD56bright natural killer cell	0.0587228	0.260516	-0.0147082	0.778551
FST	CD56bright natural killer cell	0.321623	2.51458e-10	0.277228	6.43087e-08
GATA2	CD56bright natural killer cell	-0.261879	3.34687e-07	-0.209168	5.26132e-05
GMPR	CD56bright natural killer cell	0.367492	3.05228e-13	0.324894	1.70962e-10
HDC	CD56bright natural killer cell	0.279232	4.9096e-08	0.169491	0.00109854
HEY1	CD56bright natural killer cell	0.137434	0.00820244	0.185745	0.000340582
HOXA1	CD56bright natural killer cell	0.046329	0.374859	0.0719741	0.168267
HS2ST1	CD56bright natural killer cell	0.109437	0.0356061	0.141165	0.0066797
HS3ST1	CD56bright natural killer cell	0.013036	0.802917	0.0414789	0.427581
BCL11B	CD56bright natural killer cell	0.109573	0.0353763	0.113634	0.0292928
CDH3	CD56bright natural killer cell	0.223102	1.52014e-05	0.171539	0.00095311
MYL6B	CD56bright natural killer cell	0.213708	3.4854e-05	0.254304	7.68103e-07
NAA16	CD56bright natural killer cell	0.00799144	0.878405	0.0732132	0.161042
CYP27B1	CD56bright natural killer cell	0.190694	0.000229109	0.148007	0.00443701
EIF3M	CD56bright natural killer cell	0.0927569	0.0751424	0.0719499	0.168411
CYP27A1	CD56dim natural killer cell	0.269026	1.54317e-07	0.163381	0.00166269
DDX55	CD56dim natural killer cell	-0.103365	0.0472392	-0.00772597	0.882573
DYRK2	CD56dim natural killer cell	0.0749269	0.150878	0.0840012	0.107663
RPL37A	CD56dim natural killer cell	-0.0909318	0.0810839	-0.0849282	0.103822
NOTCH3	CD56dim natural killer cell	0.0183963	0.724679	0.0364471	0.485784
AKR7A3	CD56dim natural killer cell	-0.131096	0.0117152	-0.0641494	0.219568
GPRC5C	CD56dim natural killer cell	-0.148313	0.00430173	-0.0828533	0.112575
GRIN1	CD56dim natural killer cell	-0.0750072	0.15044	-0.0487432	0.351114
HLA-E	CD56dim natural killer cell	0.269147	1.52274e-07	0.160008	0.0020777
PORCN	CD56dim natural killer cell	0.165921	0.0013809	0.137595	0.00821436
PSMC4	CD56dim natural killer cell	0.0558089	0.284957	0.0653742	0.210874
UPP1	CD56dim natural killer cell	0.165871	0.00138551	0.0831608	0.111242
IL21R	CD56dim natural killer cell	0.297169	5.84645e-09	0.149962	0.00393536
CCR2	Myeloid derived suppressor cell	0.208868	5.27035e-05	0.0302099	0.563475
CD14	Myeloid derived suppressor cell	0.338513	2.40977e-11	0.202049	9.4962e-05
CD2	Myeloid derived suppressor cell	0.24464	1.97569e-06	0.0870497	0.0954374
CD86	Myeloid derived suppressor cell	0.335012	3.96488e-11	0.202206	9.37522e-05
CXCR4	Myeloid derived suppressor cell	0.305624	2.0352e-09	0.182881	0.000421706
FCGR2A	Myeloid derived suppressor cell	0.359204	1.11477e-12	0.234319	5.54271e-06
FCGR2B	Myeloid derived suppressor cell	0.290524	1.30869e-08	0.142595	0.00614105
FCGR3A	Myeloid derived suppressor cell	0.296202	6.58284e-09	0.15436	0.00298887
FERMT3	Myeloid derived suppressor cell	0.271933	1.11901e-07	0.112798	0.030512
GPSM3	Myeloid derived suppressor cell	0.189537	0.00025047	0.0718558	0.16897
IL18BP	Myeloid derived suppressor cell	0.200716	0.00010355	0.0500265	0.338563
IL4R	Myeloid derived suppressor cell	0.199627	0.000113097	0.121917	0.0193074
ITGAL	Myeloid derived suppressor cell	0.24851	1.34116e-06	0.0897154	0.0856778
ITGAM	Myeloid derived suppressor cell	0.276509	6.69466e-08	0.122177	0.019049
PARVG	Myeloid derived suppressor cell	0.324184	1.77861e-10	0.182688	0.000427765
PSAP	Myeloid derived suppressor cell	0.213686	3.49216e-05	0.107826	0.0386909
PTGER2	Myeloid derived suppressor cell	0.282701	3.29142e-08	0.187838	0.000290742
PTGES2	Myeloid derived suppressor cell	-0.0114686	0.826211	-0.050355	0.335397
S100A8	Myeloid derived suppressor cell	0.147331	0.00456798	0.052534	0.314876
S100A9	Myeloid derived suppressor cell	0.08692	0.0954806	-0.00231898	0.964638
BTN2A2	Natural killer T cell	0.292088	1.08465e-08	0.242632	2.48672e-06
CD101	Natural killer T cell	0.318077	4.04078e-10	0.241449	2.7923e-06
CD109	Natural killer T cell	0.445068	2.36474e-19	0.371733	1.67244e-13
CNPY3	Natural killer T cell	0.0198326	0.704156	0.0294746	0.573013
CNPY4	Natural killer T cell	0.296974	5.9881e-09	0.25718	5.69905e-07
CREB1	Natural killer T cell	0.194818	0.000166029	0.204676	7.65462e-05
CRTC2	Natural killer T cell	-0.038651	0.459167	0.0031876	0.951406
CRTC3	Natural killer T cell	0.162394	0.00174986	0.154662	0.00293225
CSF2	Natural killer T cell	0.219194	2.15622e-05	0.131103	0.0118254
KLRC1	Natural killer T cell	0.21707	2.60053e-05	0.119002	0.0224187
FUT4	Natural killer T cell	0.242622	2.41193e-06	0.178293	0.00058997
ICAM2	Natural killer T cell	0.219887	2.02751e-05	0.153584	0.00313917
IL32	Natural killer T cell	0.230588	7.64554e-06	0.0768566	0.141149
LAMP2	Natural killer T cell	0.355417	1.9899e-12	0.298442	5.2442e-09
LILRB5	Natural killer T cell	0.335894	3.49974e-11	0.209099	5.29221e-05
KLRG1	Natural killer T cell	0.178268	0.000580854	0.0916669	0.0790556
HSPA4	Natural killer T cell	0.0732398	0.160318	0.104594	0.0449478
HSPB6	Natural killer T cell	0.274537	8.36313e-08	0.175675	0.000711964
ISM2	Natural killer T cell	0.040044	0.44313	0.09667	0.0639563
ITIH2	Natural killer T cell	-0.0626735	0.229745	-0.0274874	0.599163
KDM4C	Natural killer T cell	0.030249	0.562437	0.0509289	0.329911
KIR2DS4	Natural killer T cell	0.148669	0.00420896	0.0639739	0.220834
KIRREL3	Natural killer T cell	0.163017	0.00167875	0.107377	0.0395146
SDCBP	Natural killer T cell	0.352316	3.1799e-12	0.316122	5.52456e-10
NFATC2IP	Natural killer T cell	-0.0242928	0.641835	0.0676751	0.195216
MICB	Natural killer T cell	0.293664	8.96644e-09	0.25461	7.44248e-07
KIR2DL1	Natural killer T cell	0.0842068	0.106323	-0.00329317	0.949799
KIR2DL3	Natural killer T cell	0.141348	0.00653484	0.0376712	0.471245
KIR3DL1	Natural killer T cell	0.130572	0.0120575	0.0499115	0.339676
KIR3DL2	Natural killer T cell	0.129919	0.0124967	0.036787	0.481723
NCR1	Natural killer T cell	0.151732	0.00348099	0.0648768	0.214374
FOSL1	Natural killer T cell	0.220117	1.98648e-05	0.16739	0.00126881
TSLP	Natural killer T cell	0.245533	1.80783e-06	0.233925	5.75296e-06
SLC7A7	Natural killer T cell	0.298042	5.25156e-09	0.161979	0.00182492
SPP1	Natural killer T cell	0.158563	0.00225121	0.0603624	0.248063
TREM2	Natural killer T cell	0.264602	2.49853e-07	0.120798	0.020454
UBASH3A	Natural killer T cell	0.23039	7.78841e-06	0.0727341	0.163807
YBX2	Natural killer T cell	0.0547727	0.294009	0.0836767	0.109034
CCDC88A	Natural killer T cell	0.435781	1.55409e-18	0.403332	7.90331e-16
CLEC1A	Natural killer T cell	0.31626	5.13952e-10	0.234503	5.4466e-06
THBD	Natural killer T cell	0.17699	0.00063704	0.122491	0.0187412
PDPN	Natural killer T cell	0.366078	3.81754e-13	0.256015	6.43386e-07
VCAM1	Natural killer T cell	0.314456	6.51619e-10	0.197585	0.000136115
EMR1	Natural killer T cell	0.387678	1.10976e-14	0.285676	2.42968e-08
ABCD1	Activated dendritic cell	-0.0306471	0.557303	-0.0482709	0.355807
C1QC	Activated dendritic cell	0.320407	2.96084e-10	0.180919	0.000487309
CAPG	Activated dendritic cell	-0.0192827	0.711989	-0.115733	0.0264156
CCL3L3	Activated dendritic cell	0.102042	0.0501574	0.0313216	0.549202
CD207	Activated dendritic cell	0.219092	2.17593e-05	0.230898	7.64321e-06
CD302	Activated dendritic cell	0.399842	1.34492e-15	0.350829	4.24998e-12
ATP5B	Activated dendritic cell	0.107837	0.0384067	0.130328	0.0123392
ATP5L	Activated dendritic cell	0.00123516	0.981135	0.0176348	0.735989
ATP6V1A	Activated dendritic cell	0.214532	3.24552e-05	0.217796	2.50283e-05
BCL2L1	Activated dendritic cell	-0.00243723	0.962785	-0.0103316	0.843416
C1QB	Activated dendritic cell	0.310278	1.12201e-09	0.167451	0.00126351
SNURF	Activated dendritic cell	0.227624	1.00651e-05	0.250683	1.11277e-06
SPCS3	Activated dendritic cell	0.244729	1.95838e-06	0.22932	8.85062e-06
CCNA1	Activated dendritic cell	0.313449	7.43365e-10	0.249539	1.24963e-06
NOS2	Activated dendritic cell	0.167296	0.00125753	0.126096	0.0155046
SRA1	Activated dendritic cell	0.12555	0.015817	0.0783357	0.133632
TNFRSF6B	Activated dendritic cell	0.270893	1.25587e-07	0.171479	0.000957119
TREM1	Activated dendritic cell	0.233428	5.8555e-06	0.139091	0.00753685
TREML1	Activated dendritic cell	0.192255	0.000202974	0.072236	0.16672
RHOA	Activated dendritic cell	0.201953	9.36198e-05	0.146829	0.00476652
SLC25A37	Activated dendritic cell	0.0567287	0.277081	0.0805073	0.123159
TNFSF14	Activated dendritic cell	0.184344	0.000371329	0.0695153	0.183318
TREML4	Activated dendritic cell	0.134756	0.00955255	0.09612	0.0654906
VNN2	Activated dendritic cell	0.234663	5.20822e-06	0.100701	0.0535912
XPO6	Activated dendritic cell	0.24275	2.38168e-06	0.217915	2.47694e-05
CLEC4C	Activated dendritic cell	0.227951	9.76571e-06	0.141975	0.00636957
TNFAIP2	Activated dendritic cell	-0.138897	0.00753933	-0.0753023	0.149392
UBD	Activated dendritic cell	0.15753	0.00240723	0.0256686	0.623557
ACTR3	Activated dendritic cell	0.289435	1.49049e-08	0.236899	4.33535e-06
RAB1A	Activated dendritic cell	0.150857	0.00367633	0.140524	0.00693485
SLA	Activated dendritic cell	0.318711	3.71368e-10	0.174373	0.000781
HLA-DQA2	Activated dendritic cell	0.217738	2.45217e-05	0.0999435	0.0554256
SIGLEC5	Activated dendritic cell	0.043873	0.400731	-0.0561918	0.282318
SLAMF9	Activated dendritic cell	0.0375401	0.472185	-0.032768	0.530903
CBX6	Plasmacytoid dendritic cell	0.20365	8.14506e-05	0.193982	0.000180986
DAB2	Plasmacytoid dendritic cell	0.296504	6.34343e-09	0.213228	3.72285e-05
DDX17	Plasmacytoid dendritic cell	-0.0861649	0.0984056	0.00612441	0.90679
HIGD1A	Plasmacytoid dendritic cell	-0.0421529	0.419469	-0.0344148	0.510448
IDH3A	Plasmacytoid dendritic cell	0.0741918	0.154938	0.0792146	0.129313
IL3RA	Plasmacytoid dendritic cell	0.267225	1.87947e-07	0.139175	0.00750033
MAGED1	Plasmacytoid dendritic cell	0.129251	0.0129611	0.127601	0.0143056
NUCB2	Plasmacytoid dendritic cell	0.28172	3.68729e-08	0.249212	1.29166e-06
OFD1	Plasmacytoid dendritic cell	-0.178382	0.000576075	-0.0708218	0.175202
OGT	Plasmacytoid dendritic cell	-0.1303	0.0122392	-0.0526094	0.314182
PDIA4	Plasmacytoid dendritic cell	0.192675	0.000196443	0.190031	0.000245897
SERTAD2	Plasmacytoid dendritic cell	0.152219	0.0033764	0.168222	0.00119866
SIRPA	Plasmacytoid dendritic cell	0.406357	4.18868e-16	0.310757	1.11108e-09
TMED2	Plasmacytoid dendritic cell	0.0916927	0.0785621	0.113188	0.0299369
ENG	Plasmacytoid dendritic cell	0.311098	1.00922e-09	0.227334	1.06285e-05
FCAR	Plasmacytoid dendritic cell	0.285992	2.24048e-08	0.166667	0.00133278
IGF1	Plasmacytoid dendritic cell	0.356589	1.66452e-12	0.25677	5.94771e-07
ITGA2B	Plasmacytoid dendritic cell	0.117142	0.0244273	0.121012	0.0202295
GABARAP	Plasmacytoid dendritic cell	0.00981223	0.850993	0.00762792	0.884053
GPX1	Plasmacytoid dendritic cell	0.0494084	0.343913	0.00278091	0.9576
KRT23	Plasmacytoid dendritic cell	-0.0252724	0.628458	-0.0319011	0.541833
PROK2	Plasmacytoid dendritic cell	0.307857	1.5315e-09	0.249093	1.30726e-06
RALB	Plasmacytoid dendritic cell	0.218536	2.28562e-05	0.13589	0.00905233
RNF141	Plasmacytoid dendritic cell	0.142076	0.00626047	0.127688	0.0142389
SEC14L1	Plasmacytoid dendritic cell	0.350754	4.01921e-12	0.313564	7.72214e-10
SEPX1	Plasmacytoid dendritic cell	0.0883473	0.0901412	0.0093834	0.857627
EMP3	Plasmacytoid dendritic cell	0.370502	1.88937e-13	0.247786	1.49092e-06
CD300LF	Plasmacytoid dendritic cell	0.301631	3.36437e-09	0.149003	0.00417456
ABTB1	Plasmacytoid dendritic cell	0.114415	0.0279771	0.0670307	0.199513
KLHL21	Plasmacytoid dendritic cell	0.232144	6.60867e-06	0.184805	0.000365437
PHRF1	Plasmacytoid dendritic cell	0.00370989	0.943379	0.0643812	0.217904
ACADM	Immature dendritic cell	0.120388	0.0207145	0.159395	0.00216246
AHCYL1	Immature dendritic cell	0.117383	0.0241331	0.143784	0.00572306
ALDH1A2	Immature dendritic cell	0.00520538	0.920619	0.0431858	0.408796
ALDH3A2	Immature dendritic cell	0.184042	0.000379797	0.18752	0.000297859
ALDH9A1	Immature dendritic cell	0.192691	0.000196188	0.20535	7.23964e-05
ALOX15	Immature dendritic cell	-0.0959678	0.0655515	-0.0183246	0.726068
AMT	Immature dendritic cell	-0.142142	0.00623606	-0.0668933	0.200438
ARL1	Immature dendritic cell	0.0455273	0.383189	0.0883024	0.0907457
ATIC	Immature dendritic cell	0.0747109	0.152063	0.0540362	0.301219
ATP5A1	Immature dendritic cell	0.00610962	0.906888	0.0424145	0.417223
CAPZA1	Immature dendritic cell	0.0662572	0.204143	0.0899532	0.0848476
LILRA5	Immature dendritic cell	0.382853	2.50238e-14	0.262678	3.18862e-07
RDX	Immature dendritic cell	0.112288	0.0310461	0.0779488	0.135568
RRAGD	Immature dendritic cell	0.319594	3.30135e-10	0.277367	6.32996e-08
TACSTD2	Immature dendritic cell	-0.137906	0.00798314	-0.131626	0.0114898
INPP5F	Immature dendritic cell	0.241933	2.58083e-06	0.204927	7.49802e-05
RAB38	Immature dendritic cell	0.209538	4.97999e-05	0.188546	0.000275493
PLAU	Immature dendritic cell	0.306543	1.81087e-09	0.20736	6.12439e-05
CSF3R	Immature dendritic cell	0.268659	1.60655e-07	0.153879	0.00308131
SLC18A2	Immature dendritic cell	0.311776	9.24369e-10	0.248449	1.39479e-06
AMPD2	Immature dendritic cell	0.138334	0.00778848	0.10855	0.0373962
CLTB	Immature dendritic cell	0.0899611	0.0843952	0.00303146	0.953784
C1ORF162	Immature dendritic cell	0.306329	1.86087e-09	0.152976	0.00326158
AIF1	Macrophage	0.361202	8.18529e-13	0.229896	8.39052e-06
CCL14	Macrophage	0.209053	5.18859e-05	0.0879411	0.0920797
CCL23	Macrophage	0.290314	1.34202e-08	0.145817	0.00506726
CCL26	Macrophage	0.268151	1.69854e-07	0.15533	0.0028102
CD300LB	Macrophage	0.370127	2.0061e-13	0.246989	1.61486e-06
CNR1	Macrophage	0.233203	5.98116e-06	0.239443	3.39348e-06
CNR2	Macrophage	0.170629	0.000999314	0.0683549	0.190757
EIF1	Macrophage	0.104492	0.0448667	0.141481	0.00655738
EIF4A1	Macrophage	0.0989203	0.0576422	0.0882086	0.0910905
FPR1	Macrophage	0.346989	7.03035e-12	0.211977	4.14442e-05
FPR2	Macrophage	0.315397	5.75905e-10	0.186613	0.000319025
FRAT2	Macrophage	-0.11597	0.0259026	-0.0420578	0.421154
GPR27	Macrophage	-0.0474314	0.363589	0.0109201	0.834622
GPR77	Macrophage	0.315543	5.64921e-10	0.191565	0.000218476
RNASE2	Macrophage	0.283339	3.05595e-08	0.141998	0.00636098
MS4A2	Macrophage	0.225266	1.2492e-05	0.136639	0.008675
BASP1	Macrophage	0.209141	5.15029e-05	0.18444	0.000375561
IGSF6	Macrophage	0.319223	3.46896e-10	0.193567	0.000186956
HK3	Macrophage	0.284102	2.79609e-08	0.131951	0.0112854
VNN1	Macrophage	0.24478	1.94838e-06	0.114408	0.0282013
FES	Macrophage	0.160004	0.00204896	0.123394	0.0178792
NPL	Macrophage	0.199106	0.000117954	0.136215	0.00888688
FZD2	Macrophage	0.234365	5.35804e-06	0.207578	6.01356e-05
FAM198B	Macrophage	0.299378	4.45227e-09	0.206232	6.72888e-05
HNMT	Macrophage	0.0194032	0.71027	0.0515802	0.323755
SLC15A3	Macrophage	0.258977	4.55394e-07	0.121703	0.0195221
CD4	Macrophage	0.276293	6.8606e-08	0.128078	0.013943
TXNDC3	Macrophage	0.233404	5.86884e-06	0.134174	0.00997159
FRMD4A	Macrophage	0.116554	0.0251585	0.0628844	0.228814
CRYBB1	Macrophage	0.247181	1.53308e-06	0.115531	0.0266808
HRH1	Macrophage	0.279496	4.76346e-08	0.210065	4.87699e-05
WNT5B	Macrophage	0.315579	5.6226e-10	0.229848	8.42763e-06
GIPR	Eosinophil	-0.030452	0.559816	-0.0190954	0.715036
LRMP	Eosinophil	0.0294966	0.572202	0.0621062	0.234638
FOSB	Eosinophil	0.0832443	0.110396	0.0597123	0.253203
RRP12	Eosinophil	0.107816	0.0384447	0.0717312	0.169712
GPR183	Eosinophil	0.401526	9.97264e-16	0.290752	1.33256e-08
NR4A3	Eosinophil	0.31738	4.4325e-10	0.235793	4.81856e-06
ST3GAL6	Eosinophil	0.354487	2.29165e-12	0.255535	6.76275e-07
DEPDC5	Eosinophil	-0.110251	0.0342491	-0.0103102	0.843737
PDE6C	Eosinophil	-0.0360966	0.489398	-0.0131025	0.802197
PKD2L2	Eosinophil	-0.028543	0.584691	-0.0224503	0.667734
GPR65	Eosinophil	0.292708	1.00655e-08	0.141258	0.00664362
IL5RA	Eosinophil	0.205329	7.08904e-05	0.134873	0.00958779
P2RY14	Eosinophil	0.328966	9.23282e-11	0.216085	2.90711e-05
DACH1	Eosinophil	0.193339	0.000186504	0.239552	3.35811e-06
DAPK2	Eosinophil	0.0741243	0.155315	0.0487112	0.351431
EMR3	Eosinophil	0.326272	1.33773e-10	0.238241	3.81125e-06
ADAMTS3	Mast cell	0.430239	4.65247e-18	0.363341	6.30521e-13
CPA3	Mast cell	0.355696	1.90731e-12	0.251847	9.88373e-07
CMA1	Mast cell	0.289039	1.56246e-08	0.193118	0.000193636
CTSG	Mast cell	0.267313	1.86167e-07	0.154184	0.00302239
ARHGAP15	Mast cell	0.252801	8.6625e-07	0.118169	0.0233838
CPM	Mast cell	0.200165	0.000108284	0.11796	0.0236315
FCN1	Mast cell	0.263719	2.748e-07	0.124386	0.0169726
FTL	Mast cell	0.250418	1.10535e-06	0.156487	0.00260986
HSPA6	Mast cell	0.0939592	0.0714254	0.0238201	0.64878
ITGA9	Mast cell	0.242407	2.46331e-06	0.177414	0.000628595
RNASE3	Mast cell	0.177079	0.000632975	0.0726338	0.164391
S100A4	Mast cell	-0.222007	1.67754e-05	-0.241212	2.8577e-06
SIGLEC8	Mast cell	0.180296	0.000501071	0.066305	0.204434
SLC6A4	Mast cell	-0.138467	0.00772896	-0.0740738	0.156163
PTGS2	Mast cell	0.258485	4.79607e-07	0.217394	2.59271e-05
EGR3	Mast cell	0.328477	9.87894e-11	0.242816	2.44234e-06
PILRA	Mast cell	0.271948	1.11706e-07	0.124562	0.016816
ASGR2	Monocyte	0.210659	4.52774e-05	0.0677018	0.19504
CFP	Monocyte	0.325934	1.40106e-10	0.206936	6.34501e-05
ASGR1	Monocyte	0.171046	0.00097073	0.123708	0.0175879
CD1D	Monocyte	0.3689	2.44041e-13	0.263656	2.87186e-07
UPK3A	Monocyte	-0.169104	0.00111067	-0.116903	0.0249195
ACTG1	Monocyte	0.0889342	0.0880162	0.0816729	0.117808
ANXA5	Monocyte	0.410092	2.12142e-16	0.330841	7.55273e-11
ATP6V1B2	Monocyte	0.352306	3.18493e-12	0.283363	3.18189e-08
CFL1	Monocyte	0.149168	0.00408168	0.085112	0.103073
DAZAP2	Monocyte	0.163157	0.00166315	0.179204	0.000552274
CTBS	Monocyte	0.260859	3.7309e-07	0.234915	5.23809e-06
EMR4P	Monocyte	0.289222	1.52878e-08	0.17183	0.00093394
HIVEP2	Monocyte	0.112377	0.030912	0.113694	0.0292073
MARCKSL1	Monocyte	-0.0749676	0.150656	-0.0114752	0.826345
MBP	Monocyte	0.180804	0.000482757	0.168123	0.00120683
MMP15	Monocyte	-0.207482	5.92272e-05	-0.149693	0.00400121
PNPLA6	Monocyte	0.0537912	0.302758	0.0211681	0.685669
TMBIM6	Monocyte	-0.0142161	0.785492	0.0461581	0.377278
PQBP1	Monocyte	-0.148302	0.00430466	-0.104666	0.0447998
TEX264	Monocyte	-0.113011	0.029972	-0.0666993	0.20175
IKZF1	Monocyte	0.344312	1.04157e-11	0.221948	1.73178e-05
CREB5	Neutrophil	0.35641	1.71076e-12	0.263054	3.06312e-07
CDA	Neutrophil	0.194812	0.00016611	0.0884644	0.090153
CHST15	Neutrophil	0.377029	6.56183e-14	0.275288	8.00508e-08
S100A12	Neutrophil	0.0759142	0.145554	-0.00237064	0.963851
APOBEC3A	Neutrophil	0.0171218	0.743058	-0.0599025	0.251692
CASP5	Neutrophil	0.235196	4.95098e-06	0.117074	0.0247073
MMP25	Neutrophil	0.183156	0.000405706	0.0590899	0.258193
HAL	Neutrophil	0.0166783	0.749487	0.0341778	0.513367
C1ORF183	Neutrophil	0.192873	0.000193416	0.176075	0.000691916
FFAR2	Neutrophil	0.138918	0.00753009	0.0851052	0.1031
MAK	Neutrophil	0.148888	0.00415258	0.15333	0.00318987
CXCR1	Neutrophil	0.311485	9.59833e-10	0.225835	1.21897e-05
STEAP4	Neutrophil	0.24095	2.84143e-06	0.155439	0.00279086
MGAM	Neutrophil	0.0862657	0.0980112	0.0560496	0.283539
BTNL8	Neutrophil	0.152182	0.00338433	0.13152	0.0115571
CXCR2	Neutrophil	0.0449589	0.389162	0.0411888	0.430823
TNFRSF10C	Neutrophil	0.229984	8.08898e-06	0.187164	0.000306006
VNN3	Neutrophil	0.244206	2.06259e-06	0.158005	0.00236678
CCL2	TAM	0.349721	4.68926e-12	0.234581	5.40647e-06
CD68	TAM	0.248446	1.34979e-06	0.132933	0.0106875
IL10	TAM	0.391203	6.07424e-15	0.287812	1.88983e-08
NOS2	M1 Macrophage	0.167296	0.00125753	0.126096	0.0155046
IRF5	M1 Macrophage	-0.173415	0.000822037	-0.164379	0.00155529
PTGS2	M1 Macrophage	0.258485	4.79607e-07	0.217394	2.59271e-05
CD163	M2 Macrophage	0.317351	4.44909e-10	0.175719	0.000709762
VSIG4	M2 Macrophage	0.337913	2.62576e-11	0.205412	7.20269e-05
MS4A4A	M2 Macrophage	0.351155	3.78514e-12	0.223337	1.52871e-05
ADPRH	regulatory T cell marker	0.352973	2.88067e-12	0.259499	4.46831e-07
IL1R1	regulatory T cell marker	0.193653	0.000181964	0.121403	0.0198269
KSR1	regulatory T cell marker	0.0621384	0.233755	0.0150794	0.773113
SOCS2	regulatory T cell marker	0.284278	2.7392e-08	0.258292	5.07286e-07
SSH1	regulatory T cell marker	0.299241	4.52883e-09	0.265136	2.449e-07
NFAT5	regulatory T cell marker	0.0327491	0.530578	0.0577795	0.268919
JAK1	regulatory T cell marker	0.316586	4.92335e-10	0.24153	2.7701e-06
CHST7	regulatory T cell marker	0.375725	8.12094e-14	0.283907	2.98689e-08
METTL7A	regulatory T cell marker	-0.094849	0.0687724	-0.0360168	0.490952
ENTPD1	regulatory T cell marker	0.379643	4.26738e-14	0.286632	2.1718e-08
LY75	regulatory T cell marker	0.111007	0.0330286	0.118864	0.022576
ANKRD10	regulatory T cell marker	-0.0941555	0.070833	-0.0406556	0.436818
IKZF2	regulatory T cell marker	-0.226041	1.16382e-05	-0.152886	0.0032802
LAX1	regulatory T cell marker	0.267797	1.7657e-07	0.135459	0.00927604
LAYN	regulatory T cell marker	0.436015	1.48312e-18	0.355155	2.21819e-12
CSF1	regulatory T cell marker	0.380829	3.50631e-14	0.282739	3.42054e-08
ACSL4	regulatory T cell marker	0.293756	8.86695e-09	0.252581	9.16966e-07
CHRNA6	regulatory T cell marker	0.31493	6.12325e-10	0.248645	1.36767e-06
TMPRSS6	regulatory T cell marker	-0.0875118	0.093237	-0.103994	0.0461982
CADM1	regulatory T cell marker	0.158822	0.00221366	0.140521	0.0069361
CHST2	regulatory T cell marker	0.125209	0.0161063	0.130764	0.0120479
ZBTB38	regulatory T cell marker	0.265689	2.22125e-07	0.225301	1.27964e-05
MAGEH1	regulatory T cell marker	0.247279	1.51813e-06	0.188029	0.000286556
NPTN	regulatory T cell marker	0.22599	1.16928e-05	0.197033	0.000142233
RRAGB	regulatory T cell marker	0.00433827	0.933809	0.0579327	0.267649
ADAT2	regulatory T cell marker	-0.106244	0.0413765	-0.042704	0.414049
LIMA1	regulatory T cell marker	0.22282	1.55925e-05	0.175045	0.000744646
ICOS	regulatory T cell marker	0.305786	1.99377e-09	0.17583	0.000704129
IL21R	regulatory T cell marker	0.297169	5.84645e-09	0.149962	0.00393536
THADA	regulatory T cell marker	0.0827285	0.112628	0.0835551	0.109552
CSF2RB	regulatory T cell marker	0.247042	1.55462e-06	0.0986422	0.0586963
SSTR3	regulatory T cell marker	0.218789	2.23501e-05	0.126102	0.0154996
LAPTM4B	regulatory T cell marker	0.268143	1.70011e-07	0.255636	6.6923e-07
NDFIP2	regulatory T cell marker	-0.0632473	0.2255	-0.0501946	0.33694
GCNT1	regulatory T cell marker	0.326297	1.3332e-10	0.258215	5.11392e-07
HS3ST3B1	regulatory T cell marker	0.284731	2.59776e-08	0.184998	0.000360198
IL1R2	regulatory T cell marker	0.219398	2.11764e-05	0.112182	0.0314374
VDR	regulatory T cell marker	0.183635	0.000391507	0.11191	0.0318533
CTLA4	regulatory T cell marker	0.266715	1.98691e-07	0.124949	0.0164764
CASP1	regulatory T cell marker	0.261352	3.54037e-07	0.165758	0.00141748
TMEM184C	regulatory T cell marker	0.0740368	0.155805	0.119088	0.0223208
CTSC	regulatory T cell marker	0.2855	2.374e-08	0.196758	0.000145381
HSDL2	regulatory T cell marker	-0.0914616	0.0793211	-0.0465105	0.373642
LEPROT	regulatory T cell marker	0.297261	5.78139e-09	0.260651	3.95607e-07
PTPRJ	regulatory T cell marker	0.297008	5.96384e-09	0.194019	0.000180457
CD274	regulatory T cell marker	0.246942	1.57027e-06	0.149042	0.00416461
TIGIT	regulatory T cell marker	0.294669	7.93631e-09	0.160075	0.00206852
TRAF3	regulatory T cell marker	0.290984	1.23845e-08	0.23492	5.2357e-06
NETO2	regulatory T cell marker	0.200653	0.000104082	0.192288	0.000206561
SLC35F2	regulatory T cell marker	0.210108	4.74491e-05	0.187644	0.000295076
ACP5	regulatory T cell marker	0.26076	3.77045e-07	0.128393	0.0137079
AHCYL1	regulatory T cell marker	0.117383	0.0241331	0.143784	0.00572306
RNF145	regulatory T cell marker	0.291919	1.10691e-08	0.240896	2.94708e-06
BCL2L1	regulatory T cell marker	-0.00243723	0.962785	-0.0103316	0.843416
TNFRSF4	regulatory T cell marker	0.271881	1.12545e-07	0.131967	0.0112756
NFE2L3	regulatory T cell marker	0.159899	0.00206323	0.15018	0.00388273
CCR8	regulatory T cell marker	0.325355	1.51632e-10	0.222562	1.63908e-05
HTATIP2	regulatory T cell marker	0.231335	7.13007e-06	0.181341	0.000472425
TNFRSF18	regulatory T cell marker	0.302974	2.84354e-09	0.196982	0.00014281
FKBP1A	regulatory T cell marker	0.120538	0.0205556	0.0413485	0.429036
LTA	regulatory T cell marker	0.263813	2.72029e-07	0.120489	0.0207807
BATF	regulatory T cell marker	-0.161738	0.00182772	-0.166302	0.00136619
CD177	regulatory T cell marker	0.265316	2.31286e-07	0.192468	0.000203689
TFRC	regulatory T cell marker	0.034636	0.507153	0.074496	0.15381
ETV7	regulatory T cell marker	0.0454003	0.384518	-0.00437638	0.93332
IL12RB2	regulatory T cell marker	0.303438	2.6824e-09	0.221364	1.82467e-05
ZNF282	regulatory T cell marker	-0.110839	0.0332964	-0.0366218	0.483695
ERI1	regulatory T cell marker	0.113306	0.0295428	0.0955764	0.0670363
GRSF1	regulatory T cell marker	0.0470975	0.36698	0.100743	0.0534911
NAB1	regulatory T cell marker	0.26125	3.57885e-07	0.245245	1.92149e-06
C10ORF54	immune checkpoint	0.165545	0.00141651	0.0519284	0.320495
CD200	immune checkpoint	0.316599	4.91497e-10	0.230292	8.08694e-06
CD40LG	immune checkpoint	0.178693	0.000563229	0.0454123	0.385042
ADORA2A	immune checkpoint	0.246441	1.65108e-06	0.127837	0.0141247
TNFSF14	immune checkpoint	0.184344	0.000371329	0.0695153	0.183318
BTLA	immune checkpoint	0.307088	1.68958e-09	0.17672	0.000660704
CD160	immune checkpoint	0.0368476	0.480401	0.0110904	0.83208
CD28	immune checkpoint	0.338635	2.36817e-11	0.2134	3.66831e-05
CD44	immune checkpoint	0.257314	5.42358e-07	0.16155	0.00187738
CD48	immune checkpoint	0.272292	1.07508e-07	0.109872	0.035125
CD200R1	immune checkpoint	0.328413	9.96636e-11	0.225377	1.27091e-05
NRP1	immune checkpoint	0.411521	1.63142e-16	0.349747	4.99273e-12
TMIGD2	immune checkpoint	-0.0191782	0.713481	-0.072175	0.16708
VTCN1	immune checkpoint	0.0295097	0.572031	0.0453186	0.386024
ICOS	immune checkpoint	0.305786	1.99377e-09	0.17583	0.000704129
TNFSF15	immune checkpoint	0.0971851	0.0621886	0.0865448	0.0973818
CD40	immune checkpoint	0.17434	0.000769934	0.103366	0.0475396
HHLA2	immune checkpoint	0.146205	0.00489115	0.0917373	0.0788246
IDO2	immune checkpoint	0.284159	2.77754e-08	0.174666	0.000764926
PDCD1LG2	immune checkpoint	0.334725	4.12901e-11	0.199104	0.000120529
TNFRSF14	immune checkpoint	-0.026795	0.607909	-0.0487079	0.351464
TNFRSF25	immune checkpoint	-0.155383	0.0027635	-0.1384	0.00784316
CD27	immune checkpoint	0.250032	1.14953e-06	0.0927736	0.0754882
CD86	immune checkpoint	0.335012	3.96488e-11	0.202206	9.37522e-05
CTLA4	immune checkpoint	0.266715	1.98691e-07	0.124949	0.0164764
LAIR1	immune checkpoint	0.306673	1.78116e-09	0.160463	0.00201662
LGALS9	immune checkpoint	0.0892772	0.0867932	0.0327968	0.530542
CD244	immune checkpoint	0.0848679	0.103596	-0.0409143	0.433903
CD274	immune checkpoint	0.246942	1.57027e-06	0.149042	0.00416461
CD276	immune checkpoint	0.262732	3.05508e-07	0.216261	2.86291e-05
CD80	immune checkpoint	0.337036	2.97535e-11	0.219047	2.24174e-05
HAVCR2	immune checkpoint	0.331497	6.49587e-11	0.193653	0.000185707
ICOSLG	immune checkpoint	0.156618	0.00255317	0.0853442	0.102133
PDCD1	immune checkpoint	0.239977	3.12441e-06	0.0977244	0.0610979
TIGIT	immune checkpoint	0.294669	7.93631e-09	0.160075	0.00206852
TNFRSF4	immune checkpoint	0.271881	1.12545e-07	0.131967	0.0112756
TNFSF18	immune checkpoint	0.246714	1.60657e-06	0.213802	3.54346e-05
KIR3DL1	immune checkpoint	0.130572	0.0120575	0.0499115	0.339676
LAG3	immune checkpoint	0.233787	5.65973e-06	0.0986561	0.0586607
TNFRSF18	immune checkpoint	0.302974	2.84354e-09	0.196982	0.00014281
TNFRSF8	immune checkpoint	0.347919	6.12786e-12	0.216068	2.91152e-05
TNFSF4	immune checkpoint	0.323069	2.06871e-10	0.210528	4.68925e-05
CD70	immune checkpoint	0.355779	1.88332e-12	0.247247	1.57374e-06
TNFRSF9	immune checkpoint	0.29788	5.35713e-09	0.169923	0.0010663
TNFSF9	immune checkpoint	0.188368	0.000273923	0.108341	0.0377658
IDO1	immune checkpoint	0.237944	3.8042e-06	0.120321	0.0209605
ENG	immune cell infiltrate genes	0.311098	1.00922e-09	0.227334	1.06285e-05
PTPRC	immune cell infiltrate genes	0.344445	1.0216e-11	0.216384	2.8323e-05
MS4A1	immune cell infiltrate genes	0.175088	0.00073004	0.0428165	0.412818
CD1A	immune cell infiltrate genes	0.280282	4.35249e-08	0.224565	1.36815e-05
TPSB2	immune cell infiltrate genes	0.322923	2.11013e-10	0.205739	7.01025e-05
PDPN	immune cell infiltrate genes	0.366078	3.81754e-13	0.256015	6.43386e-07
CXCR5	immune cell infiltrate genes	0.171346	0.0009506	0.0157997	0.762592
IL3RA	immune cell infiltrate genes	0.267225	1.87947e-07	0.139175	0.00750033
CSF3	immune cell infiltrate genes	0.320097	3.08627e-10	0.218921	2.26676e-05
B3GAT1	immune cell infiltrate genes	-0.109885	0.034853	-0.127944	0.0140436
CD247	immune cell infiltrate genes	0.258363	4.85818e-07	0.105385	0.0433434
CD8A	immune cell infiltrate genes	0.249516	1.21133e-06	0.122662	0.0185751
FOXP3	immune cell infiltrate genes	0.345368	8.92354e-12	0.235851	4.79214e-06
CSF2	immune cell infiltrate genes	0.219194	2.15622e-05	0.131103	0.0118254
CD68	immune cell infiltrate genes	0.248446	1.34979e-06	0.132933	0.0106875
GIMAP6	tumor-infiltrating lymphocytes genes	0.243343	2.24646e-06	0.121252	0.019982
CFH	tumor-infiltrating lymphocytes genes	0.33348	4.92056e-11	0.2639	2.79771e-07
ITGA4	tumor-infiltrating lymphocytes genes	0.383134	2.38762e-14	0.279328	5.06405e-08
FAM65B	tumor-infiltrating lymphocytes genes	0.30424	2.42457e-09	0.214546	3.32295e-05
GVIN1	tumor-infiltrating lymphocytes genes	0.292353	1.0505e-08	0.17249	0.000891758
ARHGAP15	tumor-infiltrating lymphocytes genes	0.252801	8.6625e-07	0.118169	0.0233838
ARHGAP25	tumor-infiltrating lymphocytes genes	0.351782	3.44562e-12	0.246626	1.67459e-06
GIMAP4	tumor-infiltrating lymphocytes genes	0.295218	7.42296e-09	0.158511	0.00229055
GIMAP7	tumor-infiltrating lymphocytes genes	0.267297	1.86483e-07	0.139697	0.00727671
GPSM3	tumor-infiltrating lymphocytes genes	0.189537	0.00025047	0.0718558	0.16897
IL16	tumor-infiltrating lymphocytes genes	0.266749	1.97959e-07	0.114656	0.0278594
PIK3CD	tumor-infiltrating lymphocytes genes	0.400856	1.12342e-15	0.296092	6.99385e-09
PRKCB	tumor-infiltrating lymphocytes genes	0.366261	3.70862e-13	0.265783	2.28385e-07
SELL	tumor-infiltrating lymphocytes genes	0.155131	0.00280831	0.0792846	0.128974
GIMAP5	tumor-infiltrating lymphocytes genes	0.260938	3.69962e-07	0.117847	0.0237663
INPP5D	tumor-infiltrating lymphocytes genes	0.166464	0.0013309	0.104169	0.0458304
NLRC3	tumor-infiltrating lymphocytes genes	0.295347	7.30682e-09	0.168271	0.00119467
PRKCQ	tumor-infiltrating lymphocytes genes	0.187063	0.000302542	0.0958903	0.0661402
TRAT1	tumor-infiltrating lymphocytes genes	0.24627	1.67961e-06	0.106437	0.0412845
ARHGAP30	tumor-infiltrating lymphocytes genes	0.113179	0.0297265	-0.0225457	0.666407
DOCK11	tumor-infiltrating lymphocytes genes	0.352765	2.97232e-12	0.264645	2.58235e-07
FYB	tumor-infiltrating lymphocytes genes	0.362856	6.32897e-13	0.250356	1.15037e-06
IKZF1	tumor-infiltrating lymphocytes genes	0.344312	1.04157e-11	0.221948	1.73178e-05
IL7R	tumor-infiltrating lymphocytes genes	0.397916	1.88932e-15	0.291302	1.24775e-08
P2RY8	tumor-infiltrating lymphocytes genes	0.258426	4.82569e-07	0.139287	0.00745188
PARVG	tumor-infiltrating lymphocytes genes	0.324184	1.77861e-10	0.182688	0.000427765
PVRIG	tumor-infiltrating lymphocytes genes	0.0977601	0.0606506	0.0299809	0.566437
TRAF3IP3	tumor-infiltrating lymphocytes genes	0.269446	1.47337e-07	0.106372	0.0414084
CCR7	tumor-infiltrating lymphocytes genes	-0.0367471	0.4816	-0.0946941	0.0696089
EVI2B	tumor-infiltrating lymphocytes genes	0.333323	5.03095e-11	0.191876	0.000213271
GPR18	tumor-infiltrating lymphocytes genes	0.158488	0.00226223	0.0296249	0.571057
ITK	tumor-infiltrating lymphocytes genes	0.283889	2.86644e-08	0.140204	0.0070653
ITM2C	tumor-infiltrating lymphocytes genes	-0.00139279	0.978728	0.0450627	0.388715
LAX1	tumor-infiltrating lymphocytes genes	0.267797	1.7657e-07	0.135459	0.00927604
MPEG1	tumor-infiltrating lymphocytes genes	0.35642	1.70809e-12	0.224294	1.4021e-05
MS4A1	tumor-infiltrating lymphocytes genes	0.175088	0.00073004	0.0428165	0.412818
PTPRC	tumor-infiltrating lymphocytes genes	0.344445	1.0216e-11	0.216384	2.8323e-05
SELPLG	tumor-infiltrating lymphocytes genes	0.324328	1.74401e-10	0.170946	0.000993278
SLAMF6	tumor-infiltrating lymphocytes genes	0.265901	2.17084e-07	0.111594	0.0323427
STAT4	tumor-infiltrating lymphocytes genes	0.387165	1.2106e-14	0.279702	4.85203e-08
CD28	tumor-infiltrating lymphocytes genes	0.338635	2.36817e-11	0.2134	3.66831e-05
CD48	tumor-infiltrating lymphocytes genes	0.272292	1.07508e-07	0.109872	0.035125
CORO1A	tumor-infiltrating lymphocytes genes	0.305261	2.1311e-09	0.178135	0.000596736
DOCK2	tumor-infiltrating lymphocytes genes	0.369103	2.36254e-13	0.244962	1.97607e-06
KLRD1	tumor-infiltrating lymphocytes genes	0.247686	1.45721e-06	0.105556	0.0430023
LCP2	tumor-infiltrating lymphocytes genes	0.339561	2.07353e-11	0.20776	5.92277e-05
MAL	tumor-infiltrating lymphocytes genes	-0.194941	0.000164425	-0.198986	0.000121675
PLAC8	tumor-infiltrating lymphocytes genes	0.153602	0.00309485	0.079323	0.128788
SASH3	tumor-infiltrating lymphocytes genes	0.319806	3.20911e-10	0.171537	0.000953221
SH2D1A	tumor-infiltrating lymphocytes genes	0.259647	4.24272e-07	0.114231	0.0284475
STK10	tumor-infiltrating lymphocytes genes	0.253755	7.85239e-07	0.142438	0.00619818
ACAP1	tumor-infiltrating lymphocytes genes	0.274318	8.57213e-08	0.11404	0.0287153
ARHGAP9	tumor-infiltrating lymphocytes genes	0.326868	1.23271e-10	0.181052	0.00048258
CCR2	tumor-infiltrating lymphocytes genes	0.208868	5.27035e-05	0.0302099	0.563475
CD2	tumor-infiltrating lymphocytes genes	0.24464	1.97569e-06	0.0870497	0.0954374
CD3E	tumor-infiltrating lymphocytes genes	0.2618	3.37514e-07	0.105558	0.042998
CD52	tumor-infiltrating lymphocytes genes	0.251614	9.78358e-07	0.0811959	0.119976
CD6	tumor-infiltrating lymphocytes genes	0.242333	2.48134e-06	0.0958398	0.0662837
GPR171	tumor-infiltrating lymphocytes genes	0.243767	2.15427e-06	0.105465	0.0431833
GZMK	tumor-infiltrating lymphocytes genes	0.263286	2.87899e-07	0.11516	0.0271759
HCLS1	tumor-infiltrating lymphocytes genes	0.265638	2.23377e-07	0.163022	0.0017029
IL2RG	tumor-infiltrating lymphocytes genes	0.244418	2.0197e-06	0.0904071	0.0832814
IRF4	tumor-infiltrating lymphocytes genes	0.252303	9.1175e-07	0.0969203	0.063268
LAT	tumor-infiltrating lymphocytes genes	0.15878	0.00221972	0.049672	0.342001
LPXN	tumor-infiltrating lymphocytes genes	0.307095	1.68793e-09	0.204663	7.66334e-05
MFNG	tumor-infiltrating lymphocytes genes	0.296195	6.58833e-09	0.154873	0.00289315
MS4A6A	tumor-infiltrating lymphocytes genes	0.371506	1.60808e-13	0.24668	1.66549e-06
NCKAP1L	tumor-infiltrating lymphocytes genes	0.347532	6.48859e-12	0.212884	3.83475e-05
PAX5	tumor-infiltrating lymphocytes genes	0.178603	0.000566927	0.0988477	0.0581696
PTPRCAP	tumor-infiltrating lymphocytes genes	0.173768	0.000801742	0.011366	0.827972
TARP	tumor-infiltrating lymphocytes genes	0.232768	6.23164e-06	0.110851	0.0335196
TCL1A	tumor-infiltrating lymphocytes genes	0.221389	1.77315e-05	0.0998275	0.0557109
C1ORF38	tumor-infiltrating lymphocytes genes	0.375296	8.70862e-14	0.25767	5.41461e-07
CD247	tumor-infiltrating lymphocytes genes	0.258363	4.85818e-07	0.105385	0.0433434
CD38	tumor-infiltrating lymphocytes genes	0.293662	8.96834e-09	0.155636	0.00275604
CD53	tumor-infiltrating lymphocytes genes	0.350918	3.92185e-12	0.218419	2.36948e-05
CFHR1	tumor-infiltrating lymphocytes genes	0.170508	0.00100778	0.131162	0.0117875
CSF2RB	tumor-infiltrating lymphocytes genes	0.247042	1.55462e-06	0.0986422	0.0586963
FCRL3	tumor-infiltrating lymphocytes genes	0.234955	5.06557e-06	0.090585	0.0826736
GLYR1	tumor-infiltrating lymphocytes genes	0.102726	0.04863	0.126122	0.0154829
ICOS	tumor-infiltrating lymphocytes genes	0.305786	1.99377e-09	0.17583	0.000704129
IFFO1	tumor-infiltrating lymphocytes genes	0.339285	2.1574e-11	0.203338	8.54625e-05
IL10RA	tumor-infiltrating lymphocytes genes	0.324798	1.6359e-10	0.180653	0.000496893
IL2RB	tumor-infiltrating lymphocytes genes	0.273385	9.51692e-08	0.136657	0.00866637
KLHL6	tumor-infiltrating lymphocytes genes	0.239602	3.24019e-06	0.095689	0.0667137
LCK	tumor-infiltrating lymphocytes genes	0.243509	2.20991e-06	0.11715	0.0246128
LY9	tumor-infiltrating lymphocytes genes	0.23675	4.26732e-06	0.0801275	0.124944
PLEK	tumor-infiltrating lymphocytes genes	0.316701	4.84886e-10	0.173125	0.000852908
TBC1D10C	tumor-infiltrating lymphocytes genes	0.236897	4.20752e-06	0.0688313	0.187676
CD3G	tumor-infiltrating lymphocytes genes	0.23782	3.85002e-06	0.10316	0.047986
CD40	tumor-infiltrating lymphocytes genes	0.17434	0.000769934	0.103366	0.0475396
CD79A	tumor-infiltrating lymphocytes genes	0.203183	8.46427e-05	0.0608126	0.244547
CYBB	tumor-infiltrating lymphocytes genes	0.353456	2.67811e-12	0.223794	1.46699e-05
FCRL5	tumor-infiltrating lymphocytes genes	0.219275	2.14085e-05	0.0831067	0.111476
LILRB1	tumor-infiltrating lymphocytes genes	0.325521	1.48245e-10	0.188241	0.000281988
PAG1	tumor-infiltrating lymphocytes genes	0.0456042	0.382385	0.0511316	0.327987
SIRPG	tumor-infiltrating lymphocytes genes	0.147671	0.00447418	0.00991949	0.849586
SLAMF1	tumor-infiltrating lymphocytes genes	0.303059	2.81323e-09	0.16042	0.00202228
TBX21	tumor-infiltrating lymphocytes genes	0.186839	0.000307727	0.0341706	0.513455
VAMP5	tumor-infiltrating lymphocytes genes	0.102684	0.0487224	-0.025807	0.621686
CCL5	tumor-infiltrating lymphocytes genes	0.173718	0.000804592	0.00793615	0.879403
CD27	tumor-infiltrating lymphocytes genes	0.250032	1.14953e-06	0.0927736	0.0754882
CD3D	tumor-infiltrating lymphocytes genes	0.181561	0.000456589	0.0247706	0.635757
CD86	tumor-infiltrating lymphocytes genes	0.335012	3.96488e-11	0.202206	9.37522e-05
CD8A	tumor-infiltrating lymphocytes genes	0.249516	1.21133e-06	0.122662	0.0185751
CLEC2D	tumor-infiltrating lymphocytes genes	0.0261872	0.616077	0.0267334	0.609224
CST7	tumor-infiltrating lymphocytes genes	0.283224	3.09727e-08	0.130962	0.0119175
HCST	tumor-infiltrating lymphocytes genes	0.273318	9.58863e-08	0.108749	0.0370455
KLRK1	tumor-infiltrating lymphocytes genes	0.213887	3.43177e-05	0.0775709	0.137479
NCF4	tumor-infiltrating lymphocytes genes	0.111318	0.0325379	-0.0451129	0.388187
SIT1	tumor-infiltrating lymphocytes genes	0.235541	4.79044e-06	0.0815797	0.118229
XCL1	tumor-infiltrating lymphocytes genes	0.0262569	0.615137	0.0219551	0.67464
XCL2	tumor-infiltrating lymphocytes genes	0.144835	0.00531225	0.0658835	0.207332
DOK2	tumor-infiltrating lymphocytes genes	0.316433	5.02346e-10	0.166157	0.00137974
F5	tumor-infiltrating lymphocytes genes	0.129753	0.0126113	0.0990811	0.0575757
MGC29506	tumor-infiltrating lymphocytes genes	0.200731	0.000103422	0.0524032	0.316084
TIGIT	tumor-infiltrating lymphocytes genes	0.294669	7.93631e-09	0.160075	0.00206852
TNFRSF4	tumor-infiltrating lymphocytes genes	0.271881	1.12545e-07	0.131967	0.0112756
SPNS1	tumor-infiltrating lymphocytes genes	0.200321	0.000106921	0.184793	0.000365778
CEP55	cancer-testis antigen genes	0.165014	0.00146819	0.148286	0.00436214
KIF2C	cancer-testis antigen genes	0.085468	0.101168	0.103113	0.0480871
OIP5	cancer-testis antigen genes	0.00153024	0.976629	0.0325851	0.533199
TTK	cancer-testis antigen genes	0.0465237	0.372853	0.0895688	0.0861929
CASC5	cancer-testis antigen genes	0.108945	0.0364483	0.150883	0.00371709
NUF2	cancer-testis antigen genes	0.0712775	0.171849	0.11393	0.0288706
PBK	cancer-testis antigen genes	0.105164	0.0435003	0.142036	0.00634677
FANCA	cancer-testis antigen genes	0.0284202	0.58631	0.0477361	0.361168
KIF20B	cancer-testis antigen genes	0.0873439	0.093869	0.110225	0.0345383
ATAD2	cancer-testis antigen genes	0.134502	0.00969016	0.15765	0.0024218
MAGEA6	cancer-testis antigen genes	0.129803	0.0125767	0.116512	0.0254107
MAGEA3	cancer-testis antigen genes	0.153346	0.00314536	0.141585	0.00651744
ZNF165	cancer-testis antigen genes	-0.128869	0.0132332	-0.0407697	0.43553
ACTL8	cancer-testis antigen genes	-0.00980123	0.851158	-0.020698	0.69229
GPATCH2	cancer-testis antigen genes	0.0967516	0.0633697	0.155473	0.00278483
MAGEA1	cancer-testis antigen genes	0.0269959	0.60522	0.0298411	0.56825
MAGEA12	cancer-testis antigen genes	0.115685	0.0262726	0.107414	0.0394459
MAGEA2	cancer-testis antigen genes	0.129306	0.0129222	0.101614	0.0514491
MAGEA4	cancer-testis antigen genes	0.0760395	0.144889	0.0581819	0.265593
PRAME	cancer-testis antigen genes	0.104459	0.0449337	0.105664	0.0427895
CSAG1	cancer-testis antigen genes	0.089411	0.0863197	0.0639935	0.220693
MAGEC1	cancer-testis antigen genes	0.0907188	0.0818011	0.0804341	0.123502
MAGEC2	cancer-testis antigen genes	0.120465	0.0206328	0.105566	0.0429823
XAGE1D	cancer-testis antigen genes	0.0854787	0.101125	0.0609555	0.243438
CAGE1	cancer-testis antigen genes	0.124741	0.0165098	0.0785259	0.132688
CSAG2	cancer-testis antigen genes	0.135364	0.00922946	0.101259	0.0522746
CTAG1B	cancer-testis antigen genes	0.0564199	0.279708	0.0395719	0.449149
GAGE12D	cancer-testis antigen genes	0.0930615	0.0741861	0.0872409	0.0947091
GAGE4	cancer-testis antigen genes	0.0725111	0.16453	0.0688749	0.187396
IMP3	cancer-testis antigen genes	-0.139988	0.00707616	-0.0829487	0.11216
MAGEA9B	cancer-testis antigen genes	0.0583067	0.263915	0.0795536	0.127677
MAGEB6	cancer-testis antigen genes	0.080774	0.121409	0.0792254	0.129261
ODF2	cancer-testis antigen genes	0.05658	0.278344	0.0672391	0.198116
PIWIL2	cancer-testis antigen genes	0.259797	4.17585e-07	0.210598	4.66152e-05
POTEE	cancer-testis antigen genes	0.163841	0.0015887	0.128265	0.0138028
SLCO6A1	cancer-testis antigen genes	0.0204877	0.694865	0.0589676	0.259181
SSX1	cancer-testis antigen genes	-0.0638311	0.221238	-0.0609597	0.243406
SSX2	cancer-testis antigen genes	0.0435199	0.404535	0.0388898	0.45701
SSX6	cancer-testis antigen genes	0.102757	0.0485605	0.113806	0.029047
ARX	cancer-testis antigen genes	0.015536	0.766129	0.00793555	0.879412
BAGE	cancer-testis antigen genes	0.0264193	0.612952	0.0205994	0.693683
CTAG2	cancer-testis antigen genes	0.0798336	0.12582	0.0677691	0.194595
DDX53	cancer-testis antigen genes	0.0825504	0.113407	0.0714624	0.171321
DSCR8	cancer-testis antigen genes	0.02667	0.609584	0.0346091	0.508063
GAGE12J	cancer-testis antigen genes	0.074522	0.153104	0.0709222	0.174589
GAGE2A	cancer-testis antigen genes	0.0554048	0.288464	0.0426531	0.414605
HORMAD1	cancer-testis antigen genes	0.042441	0.416296	0.0200111	0.702007
HORMAD2	cancer-testis antigen genes	0.00111083	0.983033	0.00717306	0.890923
IGSF11	cancer-testis antigen genes	-0.0527391	0.312328	-0.0139061	0.790339
KDM5B	cancer-testis antigen genes	-0.0307419	0.556083	0.0315225	0.546642
MAGEA11	cancer-testis antigen genes	-0.10499	0.0438495	-0.0590546	0.258478
MAGEA8	cancer-testis antigen genes	-0.0556277	0.286526	-0.0267275	0.609303
PAGE1	cancer-testis antigen genes	0.0476719	0.361158	0.0549027	0.293523
PAGE5	cancer-testis antigen genes	-0.0881367	0.0909138	-0.0751791	0.150061
SSX4	cancer-testis antigen genes	-0.000430878	0.993418	0.00110717	0.983112
TPTE	cancer-testis antigen genes	0.0184215	0.724317	0.0367134	0.4826
BAGE2	cancer-testis antigen genes	0.0916912	0.0785671	0.0975707	0.0615078
CALR3	cancer-testis antigen genes	0.0367242	0.481873	0.0628525	0.229051
DCAF12	cancer-testis antigen genes	0.0985112	0.0586886	0.117883	0.0237234
FAM133A	cancer-testis antigen genes	0.244269	2.04979e-06	0.185132	0.000356608
MAGEA5	cancer-testis antigen genes	0.0711707	0.172493	0.11637	0.0255911
MAGEB2	cancer-testis antigen genes	0.132878	0.0106132	0.128526	0.0136094
RQCD1	cancer-testis antigen genes	0.213246	3.6273e-05	0.208661	5.49109e-05
SPA17	cancer-testis antigen genes	0.00213104	0.967458	0.0254338	0.626738
SSX5	cancer-testis antigen genes	0.0620078	0.234742	0.0698774	0.181041
TEX15	cancer-testis antigen genes	0.163975	0.00157454	0.15597	0.00269775
ACRBP	cancer-testis antigen genes	-0.116922	0.0246983	-0.132746	0.0107988
ANKRD45	cancer-testis antigen genes	0.242817	2.36604e-06	0.228672	9.39656e-06
CABYR	cancer-testis antigen genes	0.244526	1.99818e-06	0.237374	4.14267e-06
COX6B2	cancer-testis antigen genes	0.0238006	0.6486	-0.0213393	0.683264
CXORF48	cancer-testis antigen genes	0.00458484	0.930057	0.0316097	0.545532
FATE1	cancer-testis antigen genes	0.172349	0.000886114	0.103334	0.0476071
KIAA0100	cancer-testis antigen genes	0.00162685	0.975154	0.0221151	0.672404
LY6K	cancer-testis antigen genes	0.0177352	0.734193	-0.00227	0.965384
NR6A1	cancer-testis antigen genes	0.0341857	0.512694	0.0342938	0.511937
NXF2	cancer-testis antigen genes	0.11883	0.02243	0.152853	0.003287
OTOA	cancer-testis antigen genes	0.187811	0.000285819	0.0757377	0.147047
PAGE2	cancer-testis antigen genes	0.0566572	0.277688	0.0716271	0.170333
PAGE2B	cancer-testis antigen genes	0.0136795	0.793402	0.0382985	0.463887
PLAC1	cancer-testis antigen genes	0.17292	0.000851218	0.148336	0.00434864
SPAG4	cancer-testis antigen genes	-0.246807	1.59165e-06	-0.173458	0.000833124
SSX3	cancer-testis antigen genes	-0.00565214	0.913832	-0.0193074	0.712012
TAF7L	cancer-testis antigen genes	0.0533617	0.306641	0.0778844	0.135892
TMEFF1	cancer-testis antigen genes	0.269311	1.49556e-07	0.256815	5.91986e-07
TULP2	cancer-testis antigen genes	0.188854	0.000263947	0.157462	0.00245137
XAGE5	cancer-testis antigen genes	0.0683873	0.18994	0.0820895	0.11594
CCDC110	cancer-testis antigen genes	0.235333	4.8867e-06	0.170876	0.000998141
CCDC62	cancer-testis antigen genes	0.0636882	0.222276	0.0907137	0.0822363
CEP290	cancer-testis antigen genes	0.00423736	0.935345	0.112791	0.0305222
CTCFL	cancer-testis antigen genes	0.125356	0.0159805	0.169512	0.00109699
CTNNA2	cancer-testis antigen genes	0.245538	1.80688e-06	0.247542	1.52791e-06
DKKL1	cancer-testis antigen genes	0.14664	0.00476397	0.12772	0.0142142
FBXO39	cancer-testis antigen genes	0.127305	0.0144007	0.0976112	0.0613996
LYPD6B	cancer-testis antigen genes	-0.269054	1.53841e-07	-0.204589	7.7098e-05
MAEL	cancer-testis antigen genes	0.0919699	0.0776595	0.0701912	0.179085
MAGEB1	cancer-testis antigen genes	0.0815122	0.118032	0.0576108	0.270321
NOL4	cancer-testis antigen genes	0.234625	5.2275e-06	0.20783	5.88801e-05
PAGE4	cancer-testis antigen genes	0.0548195	0.293596	0.0877446	0.0928116
PIWIL1	cancer-testis antigen genes	-0.0232262	0.656532	-0.0139833	0.789202
RBM46	cancer-testis antigen genes	0.106671	0.0405629	0.119961	0.0213497
SPAG1	cancer-testis antigen genes	-0.0226775	0.664144	0.0172338	0.741777
TEKT5	cancer-testis antigen genes	-0.29097	1.24057e-08	-0.212471	3.973e-05
TEX14	cancer-testis antigen genes	0.00741823	0.887066	0.0227572	0.663468
TMEFF2	cancer-testis antigen genes	0.166839	0.00129729	0.157223	0.0024893
TSSK6	cancer-testis antigen genes	-0.0710752	0.173072	-0.0151977	0.771382
AKAP3	cancer-testis antigen genes	0.040469	0.438302	0.0529299	0.311239
ARMC3	cancer-testis antigen genes	0.14266	0.00604816	0.150775	0.00374214
CCNA1	cancer-testis antigen genes	0.313449	7.43365e-10	0.249539	1.24963e-06
CTAGE1	cancer-testis antigen genes	0.211166	4.33608e-05	0.203952	8.12541e-05
CTAGE5	cancer-testis antigen genes	0.219808	2.04177e-05	0.197161	0.000140797
ELOVL4	cancer-testis antigen genes	0.405023	5.3302e-16	0.384109	2.199e-14
HSPB9	cancer-testis antigen genes	-0.101122	0.052274	-0.0861372	0.0989748
LDHC	cancer-testis antigen genes	0.104192	0.0454884	0.111522	0.0324546
PRSS50	cancer-testis antigen genes	0.0520512	0.31869	0.0954833	0.067304
ROPN1	cancer-testis antigen genes	0.0099584	0.8488	0.0216426	0.67901
SPAG6	cancer-testis antigen genes	0.0865109	0.0970565	0.0728529	0.163118
SPAG9	cancer-testis antigen genes	0.151914	0.00344161	0.154054	0.00304737
SYCE1	cancer-testis antigen genes	0.172971	0.000848155	0.0945465	0.0700472
TEX101	cancer-testis antigen genes	0.167313	0.00125603	0.166394	0.00135776
TFDP3	cancer-testis antigen genes	0.0480156	0.357703	0.0540461	0.30113
TPPP2	cancer-testis antigen genes	-0.18508	0.00035139	-0.149385	0.00407772
TSGA10	cancer-testis antigen genes	-0.127418	0.0143135	-0.0401555	0.442484
C21ORF99	cancer-testis antigen genes	0.00867826	0.868046	0.0236369	0.651301
CCDC36	cancer-testis antigen genes	0.199267	0.000116435	0.144019	0.00564342
CRISP2	cancer-testis antigen genes	0.0352812	0.499269	0.0628039	0.229411
CT47B1	cancer-testis antigen genes	-0.00905936	0.862307	-0.0157605	0.763163
FMR1NB	cancer-testis antigen genes	0.00797789	0.878609	0.0304597	0.560253
IL13RA2	cancer-testis antigen genes	0.302548	2.99944e-09	0.263309	2.98062e-07
MAGEC3	cancer-testis antigen genes	0.0614891	0.238687	0.0736461	0.158573
MORC1	cancer-testis antigen genes	0.115403	0.0266423	0.122785	0.0184568
RGS22	cancer-testis antigen genes	0.223022	1.53118e-05	0.148804	0.00422593
SPAG17	cancer-testis antigen genes	-0.0735946	0.158297	6.41987e-05	0.999021
SPAG8	cancer-testis antigen genes	0.0411103	0.431073	0.0592086	0.257236
SPEF2	cancer-testis antigen genes	0.250814	1.06162e-06	0.205242	7.30466e-05
TDRD6	cancer-testis antigen genes	0.175464	0.000710706	0.167184	0.00128672
TMEM108	cancer-testis antigen genes	0.248041	1.4061e-06	0.203993	8.09845e-05
XAGE3	cancer-testis antigen genes	-0.0465579	0.372502	-0.0169226	0.746278
DDX43	cancer-testis antigen genes	0.121954	0.019106	0.0558744	0.285049
GPAT2	cancer-testis antigen genes	0.106138	0.0415819	0.0809101	0.121289
HEMGN	cancer-testis antigen genes	0.170645	0.000998222	0.135041	0.00949726
NLRP4	cancer-testis antigen genes	0.170488	0.00100917	0.12815	0.0138884
PRSS55	cancer-testis antigen genes	-0.0130011	0.803433	0.00575555	0.912381
RNF17	cancer-testis antigen genes	0.108238	0.0376877	0.0862326	0.0986003
TDRD1	cancer-testis antigen genes	0.120264	0.0208462	0.0941655	0.0711887
HLA-DOA	HLA genes	0.249163	1.25553e-06	0.126772	0.0149552
HLA-DOB	HLA genes	0.279361	4.83775e-08	0.164919	0.00149993
HLA-DPB1	HLA genes	0.300508	3.86973e-09	0.163712	0.00162637
HLA-DQA1	HLA genes	0.284932	2.5375e-08	0.149257	0.0041099
HLA-DQB2	HLA genes	0.229587	8.39319e-06	0.133664	0.0102605
HLA-J	HLA genes	0.106355	0.0411645	0.0675534	0.196022
HLA-A	HLA genes	0.240447	2.98465e-06	0.143265	0.00590206
HLA-DPA1	HLA genes	0.288056	1.75599e-08	0.162332	0.0017828
HLA-DPB2	HLA genes	0.165058	0.00146385	0.0898916	0.085062
HLA-DQA2	HLA genes	0.217738	2.45217e-05	0.0999435	0.0554256
HLA-DRA	HLA genes	0.281555	3.75852e-08	0.150222	0.00387251
HLA-E	HLA genes	0.269147	1.52274e-07	0.160008	0.0020777
HLA-H	HLA genes	0.246376	1.66189e-06	0.154333	0.00299408
HLA-B	HLA genes	0.251539	9.85949e-07	0.150583	0.00378687
HLA-DMB	HLA genes	0.277442	6.02228e-08	0.148682	0.00425754
HLA-DQB1	HLA genes	0.268728	1.59451e-07	0.135983	0.00900471
HLA-DRB1	HLA genes	0.272896	1.0051e-07	0.138274	0.00790013
HLA-F	HLA genes	0.209046	5.19207e-05	0.0982243	0.05978
HLA-C	HLA genes	0.217901	2.41741e-05	0.135519	0.00924461
HLA-DMA	HLA genes	0.227741	9.95701e-06	0.114443	0.0281531
HLA-DRB5	HLA genes	0.216756	2.67333e-05	0.0790342	0.130191
HLA-G	HLA genes	0.233733	5.68905e-06	0.157992	0.00236878
HLA-L	HLA genes	0.16171	0.00183109	0.112403	0.0311026
HLA-DRB6	HLA genes	0.249718	1.18676e-06	0.122413	0.0188166
TNFAIP8L3	cytokine and cytokine receptor-genes	0.327572	1.11915e-10	0.218385	2.37642e-05
CCL14	cytokine and cytokine receptor-genes	0.209053	5.18859e-05	0.0879411	0.0920797
CX3CR1	cytokine and cytokine receptor-genes	0.174105	0.00078285	0.1019	0.050793
CCL21	cytokine and cytokine receptor-genes	0.327177	1.18159e-10	0.209969	4.91695e-05
IL1R1	cytokine and cytokine receptor-genes	0.193653	0.000181964	0.121403	0.0198269
IL33	cytokine and cytokine receptor-genes	0.263338	2.86285e-07	0.186227	0.00032845
CCL19	cytokine and cytokine receptor-genes	0.229997	8.07909e-06	0.0794113	0.128362
CCR6	cytokine and cytokine receptor-genes	0.352068	3.30097e-12	0.248134	1.43981e-06
IL16	cytokine and cytokine receptor-genes	0.266749	1.97959e-07	0.114656	0.0278594
IL17D	cytokine and cytokine receptor-genes	0.0869961	0.0951897	0.0894121	0.0867458
TGFB2	cytokine and cytokine receptor-genes	0.408628	2.77233e-16	0.346976	7.52028e-12
TGFBR2	cytokine and cytokine receptor-genes	0.400726	1.14968e-15	0.343752	1.20529e-11
BMP3	cytokine and cytokine receptor-genes	-0.121458	0.0196028	-0.045494	0.384187
CXCL12	cytokine and cytokine receptor-genes	0.284478	2.67587e-08	0.154835	0.00290025
TNFSF8	cytokine and cytokine receptor-genes	0.345091	9.29453e-12	0.223614	1.49094e-05
BMPR2	cytokine and cytokine receptor-genes	0.219993	2.0086e-05	0.203898	8.16172e-05
IL7R	cytokine and cytokine receptor-genes	0.397916	1.88932e-15	0.291302	1.24775e-08
ILK	cytokine and cytokine receptor-genes	0.207537	5.89553e-05	0.132238	0.0111078
TGFB1I1	cytokine and cytokine receptor-genes	0.400753	1.14427e-15	0.312727	8.61074e-10
BMP5	cytokine and cytokine receptor-genes	0.00482649	0.92638	0.0842692	0.106541
BMP6	cytokine and cytokine receptor-genes	0.113001	0.0299858	0.0223134	0.66964
BMPER	cytokine and cytokine receptor-genes	0.349614	4.76452e-12	0.294195	8.80742e-09
CCR4	cytokine and cytokine receptor-genes	0.318058	4.05071e-10	0.210937	4.52914e-05
CCR7	cytokine and cytokine receptor-genes	-0.0367471	0.4816	-0.0946941	0.0696089
CX3CL1	cytokine and cytokine receptor-genes	0.318117	4.01916e-10	0.262351	3.30199e-07
IL11RA	cytokine and cytokine receptor-genes	0.222901	1.54799e-05	0.172434	0.000895317
IL34	cytokine and cytokine receptor-genes	0.264202	2.60864e-07	0.160269	0.00204249
TGFB1	cytokine and cytokine receptor-genes	0.261443	3.50604e-07	0.194114	0.000179111
TGFB3	cytokine and cytokine receptor-genes	0.408892	2.64186e-16	0.308041	1.57429e-09
TGFBR3	cytokine and cytokine receptor-genes	-0.0202946	0.697598	0.0433912	0.406568
TNFRSF19	cytokine and cytokine receptor-genes	0.236751	4.26681e-06	0.178857	0.000566336
TNFSF10	cytokine and cytokine receptor-genes	0.232176	6.5891e-06	0.153943	0.0030689
TNFSF14	cytokine and cytokine receptor-genes	0.184344	0.000371329	0.0695153	0.183318
BMP4	cytokine and cytokine receptor-genes	0.202865	8.6887e-05	0.195622	0.000159069
BMPR1B	cytokine and cytokine receptor-genes	0.281117	3.95336e-08	0.247759	1.49496e-06
CCL16	cytokine and cytokine receptor-genes	0.0750983	0.149944	0.0473926	0.364637
CSF1	cytokine and cytokine receptor-genes	0.380829	3.50631e-14	0.282739	3.42054e-08
CSF1R	cytokine and cytokine receptor-genes	0.369474	2.22688e-13	0.24624	1.74035e-06
CXCL14	cytokine and cytokine receptor-genes	0.0801478	0.124333	0.082042	0.116151
IFNGR1	cytokine and cytokine receptor-genes	0.179021	0.000549963	0.128292	0.0137824
IL12B	cytokine and cytokine receptor-genes	0.126662	0.0149062	0.00479312	0.926988
IL17RE	cytokine and cytokine receptor-genes	-0.0367585	0.481464	-0.073901	0.157133
IL28RA	cytokine and cytokine receptor-genes	0.0241913	0.643228	0.0909461	0.0814514
IL4R	cytokine and cytokine receptor-genes	0.199627	0.000113097	0.121917	0.0193074
IL5RA	cytokine and cytokine receptor-genes	0.205329	7.08904e-05	0.134873	0.00958779
IL6ST	cytokine and cytokine receptor-genes	0.263817	2.719e-07	0.221843	1.74814e-05
TNFSF12	cytokine and cytokine receptor-genes	0.247957	1.41808e-06	0.145585	0.00513843
BMP7	cytokine and cytokine receptor-genes	-0.122451	0.0186181	-0.0653793	0.210838
BMP8A	cytokine and cytokine receptor-genes	0.198762	0.00012126	0.100852	0.0532324
CCL2	cytokine and cytokine receptor-genes	0.349721	4.68926e-12	0.234581	5.40647e-06
CCR2	cytokine and cytokine receptor-genes	0.208868	5.27035e-05	0.0302099	0.563475
CCR9	cytokine and cytokine receptor-genes	0.0426093	0.414447	0.00198115	0.969787
CSF3	cytokine and cytokine receptor-genes	0.320097	3.08627e-10	0.218921	2.26676e-05
CXCR5	cytokine and cytokine receptor-genes	0.171346	0.0009506	0.0157997	0.762592
IFNAR2	cytokine and cytokine receptor-genes	0.120363	0.0207409	0.0907233	0.0822039
IL17B	cytokine and cytokine receptor-genes	0.216882	2.64397e-05	0.121753	0.0194711
IL2RG	cytokine and cytokine receptor-genes	0.244418	2.0197e-06	0.0904071	0.0832814
IL31RA	cytokine and cytokine receptor-genes	0.325353	1.51668e-10	0.243032	2.39088e-06
IL3RA	cytokine and cytokine receptor-genes	0.267225	1.87947e-07	0.139175	0.00750033
IL6R	cytokine and cytokine receptor-genes	0.309713	1.2069e-09	0.263322	2.97638e-07
TNFAIP3	cytokine and cytokine receptor-genes	0.307351	1.63386e-09	0.214564	3.31767e-05
TNFAIP8L2	cytokine and cytokine receptor-genes	0.313604	7.28474e-10	0.168641	0.00116471
TNFRSF11B	cytokine and cytokine receptor-genes	0.1319	0.0112062	0.0829336	0.112226
CCL17	cytokine and cytokine receptor-genes	-0.0125662	0.809882	-0.0813648	0.119204
CCL22	cytokine and cytokine receptor-genes	0.117811	0.0236181	-0.000443535	0.993234
CCL23	cytokine and cytokine receptor-genes	0.290314	1.34202e-08	0.145817	0.00506726
CCR5	cytokine and cytokine receptor-genes	0.215386	3.0131e-05	0.0396503	0.44825
CCRL2	cytokine and cytokine receptor-genes	0.00165229	0.974766	-0.0451555	0.387738
CSF2RA	cytokine and cytokine receptor-genes	0.280009	4.49114e-08	0.149298	0.00409958
CSF2RB	cytokine and cytokine receptor-genes	0.247042	1.55462e-06	0.0986422	0.0586963
CXCL2	cytokine and cytokine receptor-genes	0.409052	2.56582e-16	0.321671	2.64209e-10
CXCR2	cytokine and cytokine receptor-genes	0.0449589	0.389162	0.0411888	0.430823
CXCR4	cytokine and cytokine receptor-genes	0.305624	2.0352e-09	0.182881	0.000421706
IFNAR1	cytokine and cytokine receptor-genes	0.156338	0.00259949	0.150594	0.00378433
IL10RA	cytokine and cytokine receptor-genes	0.324798	1.6359e-10	0.180653	0.000496893
IL10RB	cytokine and cytokine receptor-genes	0.175248	0.000721723	0.15564	0.00275528
IL12A	cytokine and cytokine receptor-genes	0.214542	3.2427e-05	0.166053	0.00138943
IL13RA1	cytokine and cytokine receptor-genes	0.320548	2.90563e-10	0.250541	1.12895e-06
IL17RC	cytokine and cytokine receptor-genes	0.0330329	0.527021	0.00199878	0.969518
IL21R	cytokine and cytokine receptor-genes	0.297169	5.84645e-09	0.149962	0.00393536
IL24	cytokine and cytokine receptor-genes	0.315151	5.94806e-10	0.228385	9.64927e-06
IL2RB	cytokine and cytokine receptor-genes	0.273385	9.51692e-08	0.136657	0.00866637
IL6	cytokine and cytokine receptor-genes	0.374695	9.60326e-14	0.26615	2.19469e-07
ILDR1	cytokine and cytokine receptor-genes	-0.141426	0.00650496	-0.0636591	0.22312
TGFA	cytokine and cytokine receptor-genes	0.127588	0.0141829	0.099188	0.0573056
TGFBR1	cytokine and cytokine receptor-genes	0.260718	3.78723e-07	0.181747	0.000458555
TGFBRAP1	cytokine and cytokine receptor-genes	0.191474	0.000215675	0.188052	0.000286067
TNFRSF10D	cytokine and cytokine receptor-genes	0.252661	8.78852e-07	0.236462	4.52036e-06
TNFRSF13B	cytokine and cytokine receptor-genes	0.179475	0.000532042	0.0354458	0.497856
TNFRSF21	cytokine and cytokine receptor-genes	-0.137892	0.00798961	-0.0655352	0.20975
TNFSF13	cytokine and cytokine receptor-genes	0.0793629	0.128074	0.0370179	0.478975
TNFSF15	cytokine and cytokine receptor-genes	0.0971851	0.0621886	0.0865448	0.0973818
BMPR1A	cytokine and cytokine receptor-genes	0.132024	0.011129	0.157828	0.00239406
CCL3L3	cytokine and cytokine receptor-genes	0.102042	0.0501574	0.0313216	0.549202
CCR1	cytokine and cytokine receptor-genes	0.209543	4.97802e-05	0.0606209	0.24604
CCR10	cytokine and cytokine receptor-genes	0.090793	0.0815508	0.054544	0.296692
CCRN4L	cytokine and cytokine receptor-genes	0.232763	6.23484e-06	0.179705	0.000532492
CSF3R	cytokine and cytokine receptor-genes	0.268659	1.60655e-07	0.153879	0.00308131
CXCL6	cytokine and cytokine receptor-genes	0.361042	8.39161e-13	0.309266	1.34602e-09
CXCR2P1	cytokine and cytokine receptor-genes	0.165484	0.00142234	0.0257274	0.622762
CXCR6	cytokine and cytokine receptor-genes	0.22098	1.8393e-05	0.0781288	0.134664
EPOR	cytokine and cytokine receptor-genes	-0.0389555	0.455634	0.0161704	0.757195
IL10	cytokine and cytokine receptor-genes	0.391203	6.07424e-15	0.287812	1.88983e-08
IL13RA2	cytokine and cytokine receptor-genes	0.302548	2.99944e-09	0.263309	2.98062e-07
IL17RA	cytokine and cytokine receptor-genes	0.188907	0.000262879	0.146586	0.00483725
IL17RD	cytokine and cytokine receptor-genes	0.246624	1.62118e-06	0.210201	4.82134e-05
IL17REL	cytokine and cytokine receptor-genes	0.117732	0.0237127	0.0551305	0.291521
IL18	cytokine and cytokine receptor-genes	0.230249	7.89148e-06	0.149008	0.00417335
IL18BP	cytokine and cytokine receptor-genes	0.200716	0.00010355	0.0500265	0.338563
IL1R2	cytokine and cytokine receptor-genes	0.219398	2.11764e-05	0.112182	0.0314374
IL1RL1	cytokine and cytokine receptor-genes	0.297712	5.46898e-09	0.246864	1.63521e-06
IL20	cytokine and cytokine receptor-genes	0.133187	0.0104319	0.125155	0.0162982
IL20RA	cytokine and cytokine receptor-genes	-0.216945	2.62934e-05	-0.161483	0.00188578
IL23R	cytokine and cytokine receptor-genes	0.0605163	0.246212	0.0071404	0.891416
IL7	cytokine and cytokine receptor-genes	0.286023	2.23249e-08	0.232837	6.37429e-06
TGFBI	cytokine and cytokine receptor-genes	0.379783	4.16967e-14	0.272368	1.10932e-07
TNF	cytokine and cytokine receptor-genes	0.215581	2.96241e-05	0.134122	0.0100009
TNFAIP8	cytokine and cytokine receptor-genes	0.236331	4.44207e-06	0.165443	0.00144788
TNFRSF10B	cytokine and cytokine receptor-genes	0.0800411	0.124837	0.0988772	0.0580941
TNFRSF11A	cytokine and cytokine receptor-genes	0.146977	0.00466727	0.154587	0.00294617
TNFRSF14	cytokine and cytokine receptor-genes	-0.026795	0.607909	-0.0487079	0.351464
TNFRSF1B	cytokine and cytokine receptor-genes	0.274186	8.69935e-08	0.135516	0.009246
TNFRSF25	cytokine and cytokine receptor-genes	-0.155383	0.0027635	-0.1384	0.00784316
TNFSF11	cytokine and cytokine receptor-genes	0.230776	7.51285e-06	0.188733	0.000271604
BMP2K	cytokine and cytokine receptor-genes	0.341324	1.60816e-11	0.27355	9.72503e-08
CCL11	cytokine and cytokine receptor-genes	0.295257	7.38785e-09	0.18187	0.000454396
CCL13	cytokine and cytokine receptor-genes	0.261379	3.53027e-07	0.124399	0.0169613
CCL14-CCL15	cytokine and cytokine receptor-genes	-0.151932	0.00343778	-0.125357	0.0161246
CCL15	cytokine and cytokine receptor-genes	-0.174457	0.000763516	-0.124993	0.0164381
CCL5	cytokine and cytokine receptor-genes	0.173718	0.000804592	0.00793615	0.879403
CXCL1	cytokine and cytokine receptor-genes	0.348466	5.65114e-12	0.288988	1.64418e-08
CXCL3	cytokine and cytokine receptor-genes	0.375009	9.12543e-14	0.301548	3.56988e-09
CXCL5	cytokine and cytokine receptor-genes	0.295257	7.38765e-09	0.214826	3.24327e-05
CXCL9	cytokine and cytokine receptor-genes	0.200136	0.000108532	0.05269	0.31344
CXCR3	cytokine and cytokine receptor-genes	0.210101	4.7476e-05	0.0482923	0.355593
IL18RAP	cytokine and cytokine receptor-genes	0.25713	5.52887e-07	0.111671	0.0322222
IL1B	cytokine and cytokine receptor-genes	0.174159	0.000779861	0.0979716	0.0604434
IL1RAP	cytokine and cytokine receptor-genes	0.323423	1.97198e-10	0.259554	4.4421e-07
IL1RAPL1	cytokine and cytokine receptor-genes	0.243405	2.23268e-06	0.218025	2.45306e-05
IL1RAPL2	cytokine and cytokine receptor-genes	-0.0669916	0.199162	-0.0378724	0.468878
IL1RL2	cytokine and cytokine receptor-genes	0.0417345	0.424104	0.0302758	0.562625
IL20RB	cytokine and cytokine receptor-genes	0.151855	0.00345427	0.0975811	0.0614801
IL22RA1	cytokine and cytokine receptor-genes	0.00296172	0.954784	-0.0221256	0.672259
IL22RA2	cytokine and cytokine receptor-genes	0.288578	1.6504e-08	0.188511	0.000276233
IL26	cytokine and cytokine receptor-genes	0.0480512	0.357346	-0.0241269	0.644565
IL27RA	cytokine and cytokine receptor-genes	0.294294	8.30617e-09	0.201099	0.000102593
IL9R	cytokine and cytokine receptor-genes	-0.138251	0.00782589	-0.0933365	0.0737247
TNFRSF10A	cytokine and cytokine receptor-genes	0.193094	0.000190115	0.161713	0.00185732
TNFRSF10C	cytokine and cytokine receptor-genes	0.229984	8.08898e-06	0.187164	0.000306006
TNFRSF13C	cytokine and cytokine receptor-genes	0.0690336	0.185778	0.0525206	0.315
TNFRSF1A	cytokine and cytokine receptor-genes	0.135519	0.00914917	0.0794011	0.128411
XCL1	cytokine and cytokine receptor-genes	0.0262569	0.615137	0.0219551	0.67464
XCL2	cytokine and cytokine receptor-genes	0.144835	0.00531225	0.0658835	0.207332
BMP1	cytokine and cytokine receptor-genes	0.28796	1.776e-08	0.179932	0.000523748
BMP10	cytokine and cytokine receptor-genes	0.111504	0.0322465	0.103416	0.0474308
BMP2	cytokine and cytokine receptor-genes	0.0986598	0.0583069	0.118627	0.0228482
CCL24	cytokine and cytokine receptor-genes	0.373062	1.25128e-13	0.289123	1.61791e-08
CCL26	cytokine and cytokine receptor-genes	0.268151	1.69854e-07	0.15533	0.0028102
CCL28	cytokine and cytokine receptor-genes	0.206096	6.65099e-05	0.186723	0.000316367
CCL4	cytokine and cytokine receptor-genes	0.260408	3.91406e-07	0.117518	0.024162
CCL8	cytokine and cytokine receptor-genes	0.253284	8.24299e-07	0.10898	0.0366443
CSF2	cytokine and cytokine receptor-genes	0.219194	2.15622e-05	0.131103	0.0118254
CXCL10	cytokine and cytokine receptor-genes	0.20595	6.73208e-05	0.0717908	0.169356
CXCL11	cytokine and cytokine receptor-genes	0.225547	1.2176e-05	0.102888	0.04858
CXCL13	cytokine and cytokine receptor-genes	0.257303	5.42981e-07	0.125287	0.0161844
CXCL16	cytokine and cytokine receptor-genes	0.202373	9.04619e-05	0.0918317	0.0785158
CXCL17	cytokine and cytokine receptor-genes	-0.122252	0.0188123	-0.12539	0.0160967
IL12RB1	cytokine and cytokine receptor-genes	0.280011	4.4904e-08	0.134427	0.00983144
IL17RB	cytokine and cytokine receptor-genes	-0.0772037	0.138817	0.00360081	0.945116
IL18R1	cytokine and cytokine receptor-genes	0.299648	4.30571e-09	0.225926	1.20892e-05
IL1F9	cytokine and cytokine receptor-genes	0.110936	0.0331422	0.0887315	0.089182
IL2	cytokine and cytokine receptor-genes	0.0990104	0.0574139	0.0780269	0.135175
IL23A	cytokine and cytokine receptor-genes	-0.00403292	0.938459	0.0260311	0.618661
IL2RA	cytokine and cytokine receptor-genes	0.345374	8.91624e-12	0.216045	2.91717e-05
ILKAP	cytokine and cytokine receptor-genes	0.0786891	0.131355	0.0785724	0.132458
TNFAIP2	cytokine and cytokine receptor-genes	-0.138897	0.00753933	-0.0753023	0.149392
TNFAIP6	cytokine and cytokine receptor-genes	0.395397	2.93768e-15	0.289814	1.49046e-08
TNFRSF4	cytokine and cytokine receptor-genes	0.271881	1.12545e-07	0.131967	0.0112756
TNFRSF6B	cytokine and cytokine receptor-genes	0.270893	1.25587e-07	0.171479	0.000957119
TNFSF13B	cytokine and cytokine receptor-genes	0.26983	1.41243e-07	0.11517	0.0271613
TNFSF18	cytokine and cytokine receptor-genes	0.246714	1.60657e-06	0.213802	3.54346e-05
BMP8B	cytokine and cytokine receptor-genes	-0.0882847	0.0903702	-0.0689402	0.186978
CCL18	cytokine and cytokine receptor-genes	0.22617	1.15024e-05	0.0764447	0.143299
CCL20	cytokine and cytokine receptor-genes	0.245419	1.82841e-06	0.182658	0.000428711
CCL27	cytokine and cytokine receptor-genes	-0.0755011	0.147764	-0.0952648	0.0679358
CCL4L2	cytokine and cytokine receptor-genes	0.201811	9.47119e-05	0.0604809	0.247135
CCR3	cytokine and cytokine receptor-genes	0.0382902	0.463373	-0.00962007	0.854075
CCR8	cytokine and cytokine receptor-genes	0.325355	1.51632e-10	0.222562	1.63908e-05
IFNG	cytokine and cytokine receptor-genes	0.16898	0.00112025	0.0546358	0.295879
IFNGR2	cytokine and cytokine receptor-genes	0.133998	0.00996861	0.127493	0.0143888
IL15RA	cytokine and cytokine receptor-genes	0.259199	4.4485e-07	0.13884	0.00764665
IL1F7	cytokine and cytokine receptor-genes	-0.136758	0.00852589	-0.111719	0.032149
IL1RN	cytokine and cytokine receptor-genes	-0.0839651	0.107335	-0.101811	0.050997
IL27	cytokine and cytokine receptor-genes	0.203386	8.32444e-05	0.0717711	0.169474
IL32	cytokine and cytokine receptor-genes	0.230588	7.64554e-06	0.0768566	0.141149
IL4I1	cytokine and cytokine receptor-genes	0.201012	0.000101087	0.0471324	0.36728
IL5	cytokine and cytokine receptor-genes	0.0990245	0.0573783	0.0918167	0.0785648
IL8	cytokine and cytokine receptor-genes	0.243499	2.21195e-06	0.192552	0.000202364
ILDR2	cytokine and cytokine receptor-genes	0.140602	0.00682714	0.145054	0.00530502
ILF3	cytokine and cytokine receptor-genes	-0.0927577	0.0751398	0.0183806	0.725264
ILVBL	cytokine and cytokine receptor-genes	-0.252987	8.49825e-07	-0.187327	0.000302237
TNFRSF17	cytokine and cytokine receptor-genes	0.215792	2.90849e-05	0.0894852	0.0864876
TNFRSF18	cytokine and cytokine receptor-genes	0.302974	2.84354e-09	0.196982	0.00014281
TNFRSF8	cytokine and cytokine receptor-genes	0.347919	6.12786e-12	0.216068	2.91152e-05
TNFSF12-TNFSF13	cytokine and cytokine receptor-genes	0.195802	0.000153604	0.0613244	0.240592
TNFSF4	cytokine and cytokine receptor-genes	0.323069	2.06871e-10	0.210528	4.68925e-05
CCL25	cytokine and cytokine receptor-genes	0.118749	0.0225229	0.0507962	0.331174
CCL3L1	cytokine and cytokine receptor-genes	0.139106	0.00744847	0.0106972	0.837951
CXCR1	cytokine and cytokine receptor-genes	0.311485	9.59833e-10	0.225835	1.21897e-05
EPO	cytokine and cytokine receptor-genes	-0.0804727	0.122809	-0.0710717	0.17368
IL12RB2	cytokine and cytokine receptor-genes	0.303438	2.6824e-09	0.221364	1.82467e-05
IL13	cytokine and cytokine receptor-genes	0.111295	0.0325737	0.0385757	0.460656
IL15	cytokine and cytokine receptor-genes	0.340351	1.85062e-11	0.241593	2.75312e-06
IL29	cytokine and cytokine receptor-genes	0.14136	0.00653013	0.060347	0.248185
ILF2	cytokine and cytokine receptor-genes	0.0521442	0.317825	0.0851594	0.102881
TNFAIP1	cytokine and cytokine receptor-genes	0.0924188	0.0762155	0.0747937	0.152167
TNFAIP8L1	cytokine and cytokine receptor-genes	0.184996	0.000353607	0.182774	0.000425047
TNFRSF12A	cytokine and cytokine receptor-genes	0.244367	2.03001e-06	0.151351	0.00361057
TNFRSF9	cytokine and cytokine receptor-genes	0.29788	5.35713e-09	0.169923	0.0010663
TNFSF9	cytokine and cytokine receptor-genes	0.188368	0.000273923	0.108341	0.0377658
CCL3	cytokine and cytokine receptor-genes	0.249078	1.26626e-06	0.104306	0.0455454
CCL7	cytokine and cytokine receptor-genes	0.16726	0.00126058	0.0296564	0.570648
IL11	cytokine and cytokine receptor-genes	0.255001	6.90222e-07	0.179776	0.000529738
IL17C	cytokine and cytokine receptor-genes	0.0278621	0.593686	0.0145847	0.780362
IL1A	cytokine and cytokine receptor-genes	0.0969751	0.0627584	0.0603513	0.248151
CXCL10	pro-inflammatory genes	0.20595	6.73208e-05	0.0717908	0.169356
CXCL9	pro-inflammatory genes	0.200136	0.000108532	0.05269	0.31344
IFNG	pro-inflammatory genes	0.16898	0.00112025	0.0546358	0.295879
GZMB	pro-inflammatory genes	0.222572	1.59455e-05	0.0705289	0.176998
CXCL13	pro-inflammatory genes	0.257303	5.42981e-07	0.125287	0.0161844
STAT1	pro-inflammatory genes	0.238224	3.70291e-06	0.136058	0.00896643
IRF1	pro-inflammatory genes	0.184529	0.000366206	0.0820379	0.11617
CCL5	pro-inflammatory genes	0.173718	0.000804592	0.00793615	0.879403
GNLY	pro-inflammatory genes	0.222543	1.5987e-05	0.0901524	0.0841574
TBX21	pro-inflammatory genes	0.186839	0.000307727	0.0341706	0.513455
CD8B	pro-inflammatory genes	0.230826	7.47751e-06	0.127705	0.0142257
PRF1	pro-inflammatory genes	0.276044	7.05641e-08	0.13272	0.0108144
IL12A	pro-inflammatory genes	0.214542	3.2427e-05	0.166053	0.00138943
IL12B	pro-inflammatory genes	0.126662	0.0149062	0.00479312	0.926988
CD19	pro-inflammatory genes	0.17905	0.000548781	0.0520202	0.319639
